# Supplementary material for: Transcriptome Analysis on Maternal Separation Rats With Depression-Related Manifestations Ameliorated by Electroacupuncture
Source: Front Neurosci. 2019 Apr 5;13:314. doi: 10.3389/fnins.2019.00314 (PMC6460510; doi:10.3389/fnins.2019.00314)
Supplement: TABLE S1 — Statistical results by sequence quality control and the mapping rate by comparing with reference genes. [file Table_1.XLSX]

## Sheet: basicStatsAll
Total RNA-Seq Basic Statistics After Quality Control
列1	列2	列3	列4	列5	列6	列7	列8	列9	列10	列11
Group	Sample	Encoding	TotalReads_Before	TotalBase_Before	TotalReads_After	TotalBase_After	ReadsFilter%	BaseFilter%	GC%_Before	GC%_After
Control	1	Hiseq	92809050	13919935483	82539160	12334573972	0.889344	0.886109	48.5	48.5
	2	Hiseq	89664480	13448288950	78973898	11801354826	0.880771	0.877536	47.5	47
	3	Hiseq	90556862	13582147891	80409054	12016983477	0.88794	0.884763	48	47.5
MS	1	Hiseq	99186024	14876365090	88072982	13161570319	0.887958	0.88473	47	47
	2	Hiseq	82162664	12323133539	72162654	10783055682	0.87829	0.875025	47	47
	3	Hiseq	89567260	13433705491	79499334	11880751122	0.887594	0.884399	47	47
MS+EA	1	Hiseq	89338594	13399407838	78696726	11760195338	0.880882	0.877665	46	46
	2	Hiseq	96054036	14406616916	85095368	12717628458	0.885911	0.882763	45	45
	3	Hiseq	73726514	11057780871	64560692	9658948750	0.875678	0.873498	46	46

## Sheet: MappingStatistic
MappingStatistic
Group	Control			MS			MS+EA
Sample	1	2	3	1	2	3	1	2	3
列1	列2	列3	列4	列5	列6	列7	列8	列9	列10
All	87047578	83045537	84687374	92609308	75918625	83708676	82803420	89400816	67969999
UnMapped	6049792	5226732	5671183	6244684	4656748	5483781	5788845	5383290	4647542
Mapped	80997786	77818805	79016191	86364624	71261877	78224895	77014575	84017526	63322457
MappedRate	0.931	0.937	0.933	0.933	0.939	0.934	0.93	0.94	0.932
UniqueMapped	70712694	68475451	69349203	75949768	62517273	68697736	67711157	74252845	55722654
UniqueMappedRate	0.812	0.825	0.819	0.82	0.823	0.821	0.818	0.831	0.82
RepeatMapped	10285092	9343354	9666988	10414856	8744604	9527159	9303418	9764681	7599803
JunctionAllMapped	19324355	16376770	16134301	16806695	16033716	17126354	13457110	14412569	12386803
JunctionUniqueMapped	16454708	13953772	13735817	14284372	13658488	14586574	11436076	12259317	10545075
AllBase	12138130115	11579612792	11809775995	12913712263	10585361657	11673046758	11546152246	12467403151	9489518388
UnMappedBase	840791044	726422510	788254167	867971067	647140476	762265975	804664770	748391841	647366929
MappedBase	11297339071	10853190282	11021521828	12045741196	9938221181	10910780783	10741487476	11719011310	8842151459
UniqueMappedBase	9863427743	9550651832	9673718389	10593727083	8719210459	9582400260	9444429787	10357511409	7781123576
RepeatMappedBase	1433911328	1302538450	1347803439	1452014113	1219010722	1328380523	1297057689	1361499901	1061027883
