# Supplementary material for: Transcriptome Analysis on Maternal Separation Rats With Depression-Related Manifestations Ameliorated by Electroacupuncture
Source: Front Neurosci. 2019 Apr 5;13:314. doi: 10.3389/fnins.2019.00314 (PMC6460510; doi:10.3389/fnins.2019.00314)
Supplement: TABLE S3 — Detail of the lncRNA/circRNA-miRNA-mRNA predicted interaction network. [file Table_3.XLSX]

## Sheet: miRNATargetGene_mRNA
miRNA_Target_mRNA
QueryID	SubjectID	Profile	Description
rno-miR-509-3p	Arntl	increase- decrease type	aryl hydrocarbon receptor nuclear translocator-like
rno-miR-346	Acsm3	increase- decrease type	acyl-CoA synthetase medium-chain family member 3
rno-miR-326-5p	Acsm3	increase- decrease type	acyl-CoA synthetase medium-chain family member 3
rno-miR-3562	Acsm3	increase- decrease type	acyl-CoA synthetase medium-chain family member 3
rno-miR-511-5p	C7	increase- decrease type	complement component 7
rno-miR-490-3p	C7	increase- decrease type	complement component 7
rno-miR-196b-3p	C7	increase- decrease type	complement component 7
rno-miR-412-3p	C7	increase- decrease type	complement component 7
rno-miR-632	C7	increase- decrease type	complement component 7
rno-miR-212-5p	C7	increase- decrease type	complement component 7
rno-miR-874-3p	C7	increase- decrease type	complement component 7
rno-miR-466d	C7	increase- decrease type	complement component 7
rno-miR-370-3p	C7	increase- decrease type	complement component 7
rno-miR-378a-3p	C7	increase- decrease type	complement component 7
rno-miR-532-5p	C7	increase- decrease type	complement component 7
rno-miR-3571	C7	increase- decrease type	complement component 7
rno-miR-665	LOC100909950	increase- decrease type	uncharacterized LOC100909950
rno-miR-214-3p	LOC100909950	increase- decrease type	uncharacterized LOC100909950
rno-miR-125a-3p	LOC100909950	increase- decrease type	uncharacterized LOC100909950
rno-miR-194-3p	LOC100909950	increase- decrease type	uncharacterized LOC100909950
rno-miR-1306-5p	LOC100909950	increase- decrease type	uncharacterized LOC100909950
rno-miR-324-3p	LOC100909950	increase- decrease type	uncharacterized LOC100909950
rno-miR-3562	LOC100909950	increase- decrease type	uncharacterized LOC100909950
rno-miR-296-3p	LOC100909950	increase- decrease type	uncharacterized LOC100909950
rno-miR-326-5p	Tmem177	increase- decrease type	transmembrane protein 177
rno-miR-3576	Tmem177	increase- decrease type	transmembrane protein 177
rno-miR-196c-3p	Ccnjl	increase- decrease type	cyclin J-like
rno-miR-23b-5p	Ccnjl	increase- decrease type	cyclin J-like
rno-miR-329-5p	Ccnjl	increase- decrease type	cyclin J-like
rno-miR-132-3p	Ccnjl	increase- decrease type	cyclin J-like
rno-miR-497-5p	Ccnjl	increase- decrease type	cyclin J-like
rno-miR-31a-5p	Ccnjl	increase- decrease type	cyclin J-like
rno-miR-653-3p	Ccnjl	increase- decrease type	cyclin J-like
rno-miR-455-3p	Ccnjl	increase- decrease type	cyclin J-like
rno-miR-3584-5p	Ccnjl	increase- decrease type	cyclin J-like
rno-miR-138-5p	Ccnjl	increase- decrease type	cyclin J-like
rno-miR-3559-3p	Ccnjl	increase- decrease type	cyclin J-like
rno-miR-1843b-5p	Per2	decrease- increase type	period circadian clock 2
rno-miR-1247-3p	Per2	decrease- increase type	period circadian clock 2
rno-miR-674-3p	Per2	decrease- increase type	period circadian clock 2
rno-miR-1843a-5p	Per2	decrease- increase type	period circadian clock 2
rno-miR-23a-5p	Per2	decrease- increase type	period circadian clock 2
rno-miR-497-5p	Per2	decrease- increase type	period circadian clock 2
rno-miR-301b-5p	Per2	decrease- increase type	period circadian clock 2
rno-miR-674-5p	Per2	decrease- increase type	period circadian clock 2
rno-miR-195-5p	Per2	decrease- increase type	period circadian clock 2
rno-miR-185-3p	Per2	decrease- increase type	period circadian clock 2
rno-miR-5132-3p	Per2	decrease- increase type	period circadian clock 2
rno-miR-653-3p	Per2	decrease- increase type	period circadian clock 2
rno-miR-140-3p	Per2	decrease- increase type	period circadian clock 2
rno-miR-322-5p	Per2	decrease- increase type	period circadian clock 2
rno-miR-760-3p	Per2	decrease- increase type	period circadian clock 2
rno-miR-540-3p	Per2	decrease- increase type	period circadian clock 2
rno-miR-6326	Per2	decrease- increase type	period circadian clock 2
rno-miR-497-3p	Per2	decrease- increase type	period circadian clock 2
rno-miR-16-5p	Per2	decrease- increase type	period circadian clock 2
rno-miR-320-5p	Per2	decrease- increase type	period circadian clock 2
rno-miR-3557-3p	Per2	decrease- increase type	period circadian clock 2
rno-miR-449c-5p	LOC100909986	decrease- increase type	doublesex- and mab-3-related transcription factor C1-like
rno-miR-34c-5p	LOC100909986	decrease- increase type	doublesex- and mab-3-related transcription factor C1-like
rno-miR-34a-5p	LOC100909986	decrease- increase type	doublesex- and mab-3-related transcription factor C1-like
rno-miR-34b-5p	LOC100909986	decrease- increase type	doublesex- and mab-3-related transcription factor C1-like
rno-miR-449a-5p	LOC100909986	decrease- increase type	doublesex- and mab-3-related transcription factor C1-like
rno-miR-489-3p	Sulf1	decrease- increase type	sulfatase 1
rno-miR-668	Sulf1	decrease- increase type	sulfatase 1
rno-miR-330-3p	Sulf1	decrease- increase type	sulfatase 1
rno-miR-874-3p	Sulf1	decrease- increase type	sulfatase 1
rno-miR-92a-1-5p	Sulf1	decrease- increase type	sulfatase 1
rno-miR-344i	Sulf1	decrease- increase type	sulfatase 1
rno-miR-500-3p	Ucp3	increase- decrease type	uncoupling protein 3 (mitochondrial, proton carrier)
rno-miR-665	Ucp3	increase- decrease type	uncoupling protein 3 (mitochondrial, proton carrier)
rno-miR-291a-3p	Ucp3	increase- decrease type	uncoupling protein 3 (mitochondrial, proton carrier)
rno-miR-125a-3p	Ucp3	increase- decrease type	uncoupling protein 3 (mitochondrial, proton carrier)
rno-miR-347	Ucp3	increase- decrease type	uncoupling protein 3 (mitochondrial, proton carrier)
rno-miR-331-3p	Ucp3	increase- decrease type	uncoupling protein 3 (mitochondrial, proton carrier)
rno-miR-449c-5p	Ucp3	increase- decrease type	uncoupling protein 3 (mitochondrial, proton carrier)
rno-miR-711	Ucp3	increase- decrease type	uncoupling protein 3 (mitochondrial, proton carrier)
rno-miR-34c-5p	Ucp3	increase- decrease type	uncoupling protein 3 (mitochondrial, proton carrier)
rno-miR-127-5p	Ucp3	increase- decrease type	uncoupling protein 3 (mitochondrial, proton carrier)
rno-miR-540-5p	Ucp3	increase- decrease type	uncoupling protein 3 (mitochondrial, proton carrier)
rno-miR-34a-5p	Ucp3	increase- decrease type	uncoupling protein 3 (mitochondrial, proton carrier)
rno-miR-128-3p	Ucp3	increase- decrease type	uncoupling protein 3 (mitochondrial, proton carrier)
rno-miR-34b-5p	Ucp3	increase- decrease type	uncoupling protein 3 (mitochondrial, proton carrier)
rno-miR-210-3p	Ucp3	increase- decrease type	uncoupling protein 3 (mitochondrial, proton carrier)
rno-miR-6320	Ucp3	increase- decrease type	uncoupling protein 3 (mitochondrial, proton carrier)
rno-miR-135a-5p	Ucp3	increase- decrease type	uncoupling protein 3 (mitochondrial, proton carrier)
rno-miR-540-3p	Ucp3	increase- decrease type	uncoupling protein 3 (mitochondrial, proton carrier)
rno-miR-133c	Ucp3	increase- decrease type	uncoupling protein 3 (mitochondrial, proton carrier)
rno-miR-135b-5p	Ucp3	increase- decrease type	uncoupling protein 3 (mitochondrial, proton carrier)
rno-miR-3548	Ucp3	increase- decrease type	uncoupling protein 3 (mitochondrial, proton carrier)
rno-miR-449a-5p	Ucp3	increase- decrease type	uncoupling protein 3 (mitochondrial, proton carrier)
rno-miR-125a-3p	Stat5a	increase- decrease type	signal transducer and activator of transcription 5A
rno-miR-155-3p	Stat5a	increase- decrease type	signal transducer and activator of transcription 5A
rno-miR-877	Stat5a	increase- decrease type	signal transducer and activator of transcription 5A
rno-miR-17-1-3p	Stat5a	increase- decrease type	signal transducer and activator of transcription 5A
rno-miR-146b-5p	Stat5a	increase- decrease type	signal transducer and activator of transcription 5A
rno-miR-6315	Stat5a	increase- decrease type	signal transducer and activator of transcription 5A
rno-miR-1224	Stat5a	increase- decrease type	signal transducer and activator of transcription 5A
rno-miR-106b-3p	Stat5a	increase- decrease type	signal transducer and activator of transcription 5A
rno-miR-20b-3p	Stat5a	increase- decrease type	signal transducer and activator of transcription 5A
rno-miR-509-5p	Stat5a	increase- decrease type	signal transducer and activator of transcription 5A
rno-miR-532-5p	LOC100134871	increase- decrease type	beta globin minor gene
rno-miR-214-3p	Abcg2	decrease- increase type	ATP-binding cassette, subfamily G (WHITE), member 2
rno-miR-668	Abcg2	decrease- increase type	ATP-binding cassette, subfamily G (WHITE), member 2
rno-miR-20b-5p	Abcg2	decrease- increase type	ATP-binding cassette, subfamily G (WHITE), member 2
rno-miR-665	Agt	increase- decrease type	angiotensinogen (serpin peptidase inhibitor, clade A, member 8)
rno-miR-361-3p	Agt	increase- decrease type	angiotensinogen (serpin peptidase inhibitor, clade A, member 8)
rno-miR-199a-5p	Agt	increase- decrease type	angiotensinogen (serpin peptidase inhibitor, clade A, member 8)
rno-miR-139-3p	Agt	increase- decrease type	angiotensinogen (serpin peptidase inhibitor, clade A, member 8)
rno-miR-224-5p	Cd93	increase- decrease type	CD93 molecule
rno-miR-351-5p	Cd93	increase- decrease type	CD93 molecule
rno-miR-484	Cd93	increase- decrease type	CD93 molecule
rno-miR-23a-5p	Cd93	increase- decrease type	CD93 molecule
rno-miR-503-3p	Cd93	increase- decrease type	CD93 molecule
rno-miR-3561-5p	Cd93	increase- decrease type	CD93 molecule
rno-miR-17-1-3p	Cd93	increase- decrease type	CD93 molecule
rno-miR-211-5p	Cd93	increase- decrease type	CD93 molecule
rno-miR-615	Cd93	increase- decrease type	CD93 molecule
rno-miR-3593-5p	Cd93	increase- decrease type	CD93 molecule
rno-miR-883-5p	Cd93	increase- decrease type	CD93 molecule
rno-miR-149-5p	Cd93	increase- decrease type	CD93 molecule
rno-miR-6334	Cd93	increase- decrease type	CD93 molecule
rno-miR-871-3p	Cd93	increase- decrease type	CD93 molecule
rno-miR-99b-3p	Cd93	increase- decrease type	CD93 molecule
rno-miR-1224	Cd93	increase- decrease type	CD93 molecule
rno-miR-881-5p	Cd93	increase- decrease type	CD93 molecule
rno-miR-204-5p	Cd93	increase- decrease type	CD93 molecule
rno-miR-20b-3p	Cd93	increase- decrease type	CD93 molecule
rno-miR-3569	Cd93	increase- decrease type	CD93 molecule
rno-miR-3564	Cd93	increase- decrease type	CD93 molecule
rno-miR-3577	Cd93	increase- decrease type	CD93 molecule
rno-miR-1956-3p	Sowahb	increase- decrease type	sosondowah ankyrin repeat domain family member B
rno-miR-145-5p	Sowahb	increase- decrease type	sosondowah ankyrin repeat domain family member B
rno-miR-125b-5p	Sowahb	increase- decrease type	sosondowah ankyrin repeat domain family member B
rno-miR-122-5p	Sowahb	increase- decrease type	sosondowah ankyrin repeat domain family member B
rno-miR-351-5p	Sowahb	increase- decrease type	sosondowah ankyrin repeat domain family member B
rno-miR-125a-5p	Sowahb	increase- decrease type	sosondowah ankyrin repeat domain family member B
rno-miR-342-3p	Sowahb	increase- decrease type	sosondowah ankyrin repeat domain family member B
rno-miR-711	Sowahb	increase- decrease type	sosondowah ankyrin repeat domain family member B
rno-miR-3085	Sowahb	increase- decrease type	sosondowah ankyrin repeat domain family member B
rno-miR-504	Sowahb	increase- decrease type	sosondowah ankyrin repeat domain family member B
rno-miR-874-3p	Sowahb	increase- decrease type	sosondowah ankyrin repeat domain family member B
rno-miR-185-5p	Sowahb	increase- decrease type	sosondowah ankyrin repeat domain family member B
rno-miR-3065-5p	Sowahb	increase- decrease type	sosondowah ankyrin repeat domain family member B
rno-miR-128-3p	Sowahb	increase- decrease type	sosondowah ankyrin repeat domain family member B
rno-miR-146b-5p	Sowahb	increase- decrease type	sosondowah ankyrin repeat domain family member B
rno-miR-324-3p	Sowahb	increase- decrease type	sosondowah ankyrin repeat domain family member B
rno-miR-6315	Sowahb	increase- decrease type	sosondowah ankyrin repeat domain family member B
rno-miR-146a-5p	Sowahb	increase- decrease type	sosondowah ankyrin repeat domain family member B
rno-miR-3557-3p	Sowahb	increase- decrease type	sosondowah ankyrin repeat domain family member B
rno-miR-3560	Sowahb	increase- decrease type	sosondowah ankyrin repeat domain family member B
rno-miR-509-5p	Sowahb	increase- decrease type	sosondowah ankyrin repeat domain family member B
rno-miR-192-3p	Cplx3	decrease- increase type	complexin 3
rno-miR-133b-3p	Cplx3	decrease- increase type	complexin 3
rno-miR-125b-5p	Cplx3	decrease- increase type	complexin 3
rno-miR-665	Cplx3	decrease- increase type	complexin 3
rno-miR-764-5p	Cplx3	decrease- increase type	complexin 3
rno-miR-351-5p	Cplx3	decrease- increase type	complexin 3
rno-miR-762	Cplx3	decrease- increase type	complexin 3
rno-miR-125a-3p	Cplx3	decrease- increase type	complexin 3
rno-miR-484	Cplx3	decrease- increase type	complexin 3
rno-miR-204-3p	Cplx3	decrease- increase type	complexin 3
rno-miR-343	Cplx3	decrease- increase type	complexin 3
rno-miR-125a-5p	Cplx3	decrease- increase type	complexin 3
rno-miR-342-3p	Cplx3	decrease- increase type	complexin 3
rno-miR-412-3p	Cplx3	decrease- increase type	complexin 3
rno-miR-3099	Cplx3	decrease- increase type	complexin 3
rno-miR-3551-5p	Cplx3	decrease- increase type	complexin 3
rno-miR-632	Cplx3	decrease- increase type	complexin 3
rno-miR-326-5p	Cplx3	decrease- increase type	complexin 3
rno-miR-141-5p	Cplx3	decrease- increase type	complexin 3
rno-miR-874-3p	Cplx3	decrease- increase type	complexin 3
rno-miR-3573-5p	Cplx3	decrease- increase type	complexin 3
rno-miR-216a-3p	Cplx3	decrease- increase type	complexin 3
rno-miR-185-5p	Cplx3	decrease- increase type	complexin 3
rno-miR-199a-5p	Cplx3	decrease- increase type	complexin 3
rno-miR-466b-5p	Cplx3	decrease- increase type	complexin 3
rno-miR-1306-5p	Cplx3	decrease- increase type	complexin 3
rno-miR-760-3p	Cplx3	decrease- increase type	complexin 3
rno-miR-6319	Cplx3	decrease- increase type	complexin 3
rno-miR-6315	Cplx3	decrease- increase type	complexin 3
rno-miR-6322	Cplx3	decrease- increase type	complexin 3
rno-miR-423-5p	Cplx3	decrease- increase type	complexin 3
rno-miR-6333	Cplx3	decrease- increase type	complexin 3
rno-miR-6332	Cplx3	decrease- increase type	complexin 3
rno-miR-328a-5p	Cplx3	decrease- increase type	complexin 3
rno-miR-146a-3p	Cplx3	decrease- increase type	complexin 3
rno-miR-3548	Cplx3	decrease- increase type	complexin 3
rno-miR-133a-3p	Cplx3	decrease- increase type	complexin 3
rno-miR-296-3p	Cplx3	decrease- increase type	complexin 3
rno-miR-151-5p	Calhm2	increase- decrease type	calcium homeostasis modulator 2
rno-miR-532-3p	Calhm2	increase- decrease type	calcium homeostasis modulator 2
rno-miR-742-3p	LOC100912282	increase- decrease type	calcium-binding and coiled-coil domain-containing protein 1-like
rno-miR-3573-5p	LOC100912282	increase- decrease type	calcium-binding and coiled-coil domain-containing protein 1-like
rno-miR-466b-5p	LOC100912282	increase- decrease type	calcium-binding and coiled-coil domain-containing protein 1-like
rno-miR-6318	LOC100912282	increase- decrease type	calcium-binding and coiled-coil domain-containing protein 1-like
rno-miR-423-5p	LOC100912282	increase- decrease type	calcium-binding and coiled-coil domain-containing protein 1-like
rno-miR-6326	LOC100912282	increase- decrease type	calcium-binding and coiled-coil domain-containing protein 1-like
rno-miR-1224	LOC100912282	increase- decrease type	calcium-binding and coiled-coil domain-containing protein 1-like
rno-miR-3562	LOC100912282	increase- decrease type	calcium-binding and coiled-coil domain-containing protein 1-like
rno-miR-297	LOC100912282	increase- decrease type	calcium-binding and coiled-coil domain-containing protein 1-like
rno-miR-490-3p	LOC102555167	increase- decrease type	ras-related protein Rab-1B-like
rno-miR-1188-3p	LOC102555167	increase- decrease type	ras-related protein Rab-1B-like
rno-miR-204-3p	LOC102555167	increase- decrease type	ras-related protein Rab-1B-like
rno-miR-349	LOC102555167	increase- decrease type	ras-related protein Rab-1B-like
rno-miR-3072	LOC102555167	increase- decrease type	ras-related protein Rab-1B-like
rno-miR-423-3p	LOC102555167	increase- decrease type	ras-related protein Rab-1B-like
rno-miR-711	LOC102555167	increase- decrease type	ras-related protein Rab-1B-like
rno-miR-344a-5p	LOC102555167	increase- decrease type	ras-related protein Rab-1B-like
rno-miR-152-5p	LOC102555167	increase- decrease type	ras-related protein Rab-1B-like
rno-miR-702-3p	LOC102555167	increase- decrease type	ras-related protein Rab-1B-like
rno-miR-878	LOC102555167	increase- decrease type	ras-related protein Rab-1B-like
rno-miR-504	LOC102555167	increase- decrease type	ras-related protein Rab-1B-like
rno-miR-3573-5p	LOC102555167	increase- decrease type	ras-related protein Rab-1B-like
rno-miR-30c-2-3p	LOC102555167	increase- decrease type	ras-related protein Rab-1B-like
rno-miR-760-3p	LOC102555167	increase- decrease type	ras-related protein Rab-1B-like
rno-miR-667-5p	LOC102555167	increase- decrease type	ras-related protein Rab-1B-like
rno-miR-6318	LOC102555167	increase- decrease type	ras-related protein Rab-1B-like
rno-miR-423-5p	LOC102555167	increase- decrease type	ras-related protein Rab-1B-like
rno-miR-6334	LOC102555167	increase- decrease type	ras-related protein Rab-1B-like
rno-miR-298-5p	LOC102555167	increase- decrease type	ras-related protein Rab-1B-like
rno-miR-30c-1-3p	LOC102555167	increase- decrease type	ras-related protein Rab-1B-like
rno-miR-6216	LOC102555167	increase- decrease type	ras-related protein Rab-1B-like
rno-miR-92b-3p	LOC102555167	increase- decrease type	ras-related protein Rab-1B-like
rno-miR-3541	LOC102555167	increase- decrease type	ras-related protein Rab-1B-like
rno-miR-138-1-3p	LOC102555167	increase- decrease type	ras-related protein Rab-1B-like
rno-miR-344g	LOC102555167	increase- decrease type	ras-related protein Rab-1B-like
rno-miR-23b-5p	Dbp	decrease- increase type	D site of albumin promoter (albumin D-box) binding protein
rno-miR-672-3p	Dbp	decrease- increase type	D site of albumin promoter (albumin D-box) binding protein
rno-miR-23a-5p	Dbp	decrease- increase type	D site of albumin promoter (albumin D-box) binding protein
rno-miR-874-3p	Dbp	decrease- increase type	D site of albumin promoter (albumin D-box) binding protein
rno-miR-3541	Dbp	decrease- increase type	D site of albumin promoter (albumin D-box) binding protein
rno-miR-3557-3p	Dbp	decrease- increase type	D site of albumin promoter (albumin D-box) binding protein
rno-miR-301a-5p	LOC100911326	increase- decrease type	uncharacterized LOC100911326
rno-miR-488-5p	LOC100911326	increase- decrease type	uncharacterized LOC100911326
rno-miR-3583-3p	LOC100911326	increase- decrease type	uncharacterized LOC100911326

## Sheet: miRNATargetGene_lncRNA
miRNA_Target_lncRNA
QueryID	SubjectID	Profile
rno-miR-339-5p	LOC102552941	decrease- increase type
rno-miR-547-3p	LOC102552941	decrease- increase type
rno-miR-672-3p	LOC102552941	decrease- increase type
rno-miR-764-5p	LOC102552941	decrease- increase type
rno-miR-21-3p	LOC102552941	decrease- increase type
rno-let-7i-3p	LOC102552941	decrease- increase type
rno-miR-204-3p	LOC102552941	decrease- increase type
rno-miR-196b-3p	LOC102552941	decrease- increase type
rno-miR-211-3p	LOC102552941	decrease- increase type
rno-miR-3085	LOC102552941	decrease- increase type
rno-miR-143-3p	LOC102552941	decrease- increase type
rno-miR-185-5p	LOC102552941	decrease- increase type
rno-miR-22-3p	LOC102552941	decrease- increase type
rno-miR-3473	LOC102552941	decrease- increase type
rno-miR-664-2-5p	LOC102552941	decrease- increase type
rno-miR-664-1-5p	LOC102552941	decrease- increase type
rno-miR-667-5p	LOC102552941	decrease- increase type
rno-miR-378a-3p	LOC102552941	decrease- increase type
rno-miR-743b-5p	LOC102552941	decrease- increase type
rno-miR-3580-5p	LOC102552941	decrease- increase type
rno-miR-134-5p	LOC102552941	decrease- increase type
rno-miR-3579	LOC102552941	decrease- increase type
rno-miR-3576	LOC102552941	decrease- increase type
rno-miR-339-5p	LOC103694353	decrease- increase type
rno-miR-676	LOC103694353	decrease- increase type
rno-miR-431	LOC103694353	decrease- increase type
rno-miR-1956-3p	LOC103694353	decrease- increase type
rno-miR-668	LOC103694353	decrease- increase type
rno-miR-672-3p	LOC103694353	decrease- increase type
rno-miR-21-3p	LOC103694353	decrease- increase type
rno-miR-351-5p	LOC103694353	decrease- increase type
rno-miR-329-3p	LOC103694353	decrease- increase type
rno-miR-329-5p	LOC103694353	decrease- increase type
rno-miR-484	LOC103694353	decrease- increase type
rno-miR-330-3p	LOC103694353	decrease- increase type
rno-miR-346	LOC103694353	decrease- increase type
rno-miR-343	LOC103694353	decrease- increase type
rno-miR-3586-5p	LOC103694353	decrease- increase type
rno-miR-1956-5p	LOC103694353	decrease- increase type
rno-miR-330-5p	LOC103694353	decrease- increase type
rno-miR-207	LOC103694353	decrease- increase type
rno-miR-342-3p	LOC103694353	decrease- increase type
rno-miR-222-5p	LOC103694353	decrease- increase type
rno-miR-412-3p	LOC103694353	decrease- increase type
rno-miR-336-5p	LOC103694353	decrease- increase type
rno-miR-675-3p	LOC103694353	decrease- increase type
rno-miR-361-3p	LOC103694353	decrease- increase type
rno-miR-632	LOC103694353	decrease- increase type
rno-miR-702-3p	LOC103694353	decrease- increase type
rno-miR-326-5p	LOC103694353	decrease- increase type
rno-miR-362-3p	LOC103694353	decrease- increase type
rno-miR-351-3p	LOC103694353	decrease- increase type
rno-miR-212-5p	LOC103694353	decrease- increase type
rno-miR-92a-2-5p	LOC103694353	decrease- increase type
rno-miR-17-1-3p	LOC103694353	decrease- increase type
rno-miR-107-3p	LOC103694353	decrease- increase type
rno-miR-22-3p	LOC103694353	decrease- increase type
rno-miR-3584-5p	LOC103694353	decrease- increase type
rno-miR-5132-5p	LOC103694353	decrease- increase type
rno-miR-666-5p	LOC103694353	decrease- increase type
rno-miR-770-3p	LOC103694353	decrease- increase type
rno-miR-130b-3p	LOC103694353	decrease- increase type
rno-miR-1306-5p	LOC103694353	decrease- increase type
rno-miR-370-5p	LOC103694353	decrease- increase type
rno-miR-1193-3p	LOC103694353	decrease- increase type
rno-miR-149-5p	LOC103694353	decrease- increase type
rno-miR-760-3p	LOC103694353	decrease- increase type
rno-miR-6318	LOC103694353	decrease- increase type
rno-miR-6316	LOC103694353	decrease- increase type
rno-miR-370-3p	LOC103694353	decrease- increase type
rno-miR-130a-3p	LOC103694353	decrease- increase type
rno-miR-6324	LOC103694353	decrease- increase type
rno-miR-298-5p	LOC103694353	decrease- increase type
rno-miR-6332	LOC103694353	decrease- increase type
rno-miR-128-2-5p	LOC103694353	decrease- increase type
rno-miR-146a-3p	LOC103694353	decrease- increase type
rno-miR-378a-5p	LOC103694353	decrease- increase type
rno-miR-103-3p	LOC103694353	decrease- increase type
rno-miR-3547	LOC103694353	decrease- increase type
rno-miR-3557-3p	LOC103694353	decrease- increase type
rno-miR-471-3p	LOC103694353	decrease- increase type
rno-miR-3562	LOC103694353	decrease- increase type
rno-miR-20b-3p	LOC103694353	decrease- increase type
rno-miR-134-5p	LOC103694353	decrease- increase type
rno-miR-3571	LOC103694353	decrease- increase type
rno-miR-128-1-5p	LOC103694353	decrease- increase type
rno-miR-345-3p	LOC103694353	decrease- increase type
rno-miR-3577	LOC103694353	decrease- increase type
rno-miR-1188-5p	LOC103690445	decrease- increase type
rno-miR-764-3p	LOC103690445	decrease- increase type
rno-miR-1247-3p	LOC103690445	decrease- increase type
rno-miR-592	LOC103690445	decrease- increase type
rno-miR-349	LOC103690445	decrease- increase type
rno-miR-1956-5p	LOC103690445	decrease- increase type
rno-miR-449c-5p	LOC103690445	decrease- increase type
rno-miR-194-3p	LOC103690445	decrease- increase type
rno-miR-34c-5p	LOC103690445	decrease- increase type
rno-miR-326-5p	LOC103690445	decrease- increase type
rno-miR-5132-5p	LOC103690445	decrease- increase type
rno-miR-758-3p	LOC103690445	decrease- increase type
rno-miR-758-5p	LOC103690445	decrease- increase type
rno-miR-34a-5p	LOC103690445	decrease- increase type
rno-miR-666-3p	LOC103690445	decrease- increase type
rno-miR-450a-5p	LOC103690445	decrease- increase type
rno-miR-664-1-5p	LOC103690445	decrease- increase type
rno-miR-34b-5p	LOC103690445	decrease- increase type
rno-miR-203a-5p	LOC103690445	decrease- increase type
rno-miR-667-5p	LOC103690445	decrease- increase type
rno-miR-34c-3p	LOC103690445	decrease- increase type
rno-miR-6320	LOC103690445	decrease- increase type
rno-miR-450b-5p	LOC103690445	decrease- increase type
rno-miR-6327	LOC103690445	decrease- increase type
rno-miR-298-5p	LOC103690445	decrease- increase type
rno-miR-6332	LOC103690445	decrease- increase type
rno-miR-29b-5p	LOC103690445	decrease- increase type
rno-miR-365-5p	LOC103690445	decrease- increase type
rno-miR-378b	LOC103690445	decrease- increase type
rno-miR-449a-5p	LOC103690445	decrease- increase type
rno-miR-3552	LOC103690445	decrease- increase type
rno-miR-20b-3p	LOC103690445	decrease- increase type
rno-miR-345-3p	LOC103690445	decrease- increase type
rno-miR-296-3p	LOC103690445	decrease- increase type
rno-miR-761	LOC103690450	decrease- increase type
rno-miR-204-3p	LOC103690450	decrease- increase type
rno-miR-3594-5p	LOC103690450	decrease- increase type
rno-miR-323-5p	LOC103690450	decrease- increase type
rno-miR-370-3p	LOC103690450	decrease- increase type
rno-miR-336-3p	LOC103690450	decrease- increase type
rno-miR-136-5p	LOC103690450	decrease- increase type
rno-miR-296-3p	LOC103690450	decrease- increase type
rno-miR-500-3p	Rps2-ps2	increase- decrease type
rno-miR-1956-5p	Rps2-ps2	increase- decrease type
rno-miR-383-3p	Rps2-ps2	increase- decrease type
rno-miR-298-5p	Rps2-ps2	increase- decrease type
rno-miR-339-5p	LOC684627	decrease- increase type
rno-miR-672-5p	LOC684627	decrease- increase type
rno-miR-764-3p	LOC684627	decrease- increase type
rno-miR-125a-3p	LOC684627	decrease- increase type
rno-miR-346	LOC684627	decrease- increase type
rno-miR-1956-5p	LOC684627	decrease- increase type
rno-miR-207	LOC684627	decrease- increase type
rno-miR-3561-5p	LOC684627	decrease- increase type
rno-miR-383-3p	LOC684627	decrease- increase type
rno-let-7f-5p	LOC684627	decrease- increase type
rno-miR-7578	LOC684627	decrease- increase type
rno-miR-3584-5p	LOC684627	decrease- increase type
rno-let-7d-5p	LOC684627	decrease- increase type
rno-miR-127-5p	LOC684627	decrease- increase type
rno-miR-540-5p	LOC684627	decrease- increase type
rno-miR-322-5p	LOC684627	decrease- increase type
rno-miR-3557-5p	LOC684627	decrease- increase type
rno-miR-666-3p	LOC684627	decrease- increase type
rno-miR-496-5p	LOC684627	decrease- increase type
rno-miR-324-3p	LOC684627	decrease- increase type
rno-miR-3065-3p	LOC684627	decrease- increase type
rno-let-7c-5p	LOC684627	decrease- increase type
rno-miR-6318	LOC684627	decrease- increase type
rno-miR-6314	LOC684627	decrease- increase type
rno-miR-7a-2-3p	LOC684627	decrease- increase type
rno-let-7b-5p	LOC684627	decrease- increase type
rno-miR-199a-3p	LOC684627	decrease- increase type
rno-miR-485-5p	LOC684627	decrease- increase type
rno-miR-760-5p	LOC684627	decrease- increase type
rno-let-7a-5p	LOC684627	decrease- increase type
rno-miR-3547	LOC684627	decrease- increase type
rno-miR-494-5p	LOC684627	decrease- increase type
rno-miR-3084a-5p	LOC684627	decrease- increase type
rno-miR-742-3p	Ncl-ps1	decrease- increase type
rno-miR-331-3p	Ncl-ps1	decrease- increase type
rno-miR-383-3p	Ncl-ps1	decrease- increase type
rno-miR-141-5p	Ncl-ps1	decrease- increase type
rno-miR-211-5p	Ncl-ps1	decrease- increase type
rno-miR-3593-5p	Ncl-ps1	decrease- increase type
rno-miR-322-5p	Ncl-ps1	decrease- increase type
rno-miR-667-5p	Ncl-ps1	decrease- increase type
rno-miR-204-5p	Ncl-ps1	decrease- increase type

## Sheet: miRNATargetGene_circRNA
miRNA_Target_circRNA
QueryID	SubjectID	Profile	CHROM	start	end	strand	GeneName
rno-miR-511-5p	chr7_73748233_73684650_-63583-Stk3	increase- decrease type	chr7	73684649	73748233	-	Stk3
rno-miR-1896	chr7_73748233_73684650_-63583-Stk3	increase- decrease type	chr7	73684649	73748233	-	Stk3
rno-miR-361-3p	chr7_73748233_73684650_-63583-Stk3	increase- decrease type	chr7	73684649	73748233	-	Stk3
rno-miR-218a-2-3p	chr7_73748233_73684650_-63583-Stk3	increase- decrease type	chr7	73684649	73748233	-	Stk3
rno-miR-3551-5p	chr7_73748233_73684650_-63583-Stk3	increase- decrease type	chr7	73684649	73748233	-	Stk3
rno-miR-34a-5p	chr7_73748233_73684650_-63583-Stk3	increase- decrease type	chr7	73684649	73748233	-	Stk3
rno-miR-328a-3p	chr7_73748233_73684650_-63583-Stk3	increase- decrease type	chr7	73684649	73748233	-	Stk3
rno-miR-296-5p	chr7_73748233_73684650_-63583-Stk3	increase- decrease type	chr7	73684649	73748233	-	Stk3
rno-let-7i-5p	chr18_77520779_77512807_-7972-Atp9b	decrease- increase type	chr18	77512806	77520779	-	Atp9b
rno-miR-361-3p	chr18_77520779_77512807_-7972-Atp9b	decrease- increase type	chr18	77512806	77520779	-	Atp9b
rno-miR-3120	chr18_77520779_77512807_-7972-Atp9b	decrease- increase type	chr18	77512806	77520779	-	Atp9b
rno-miR-150-3p	chr18_77520779_77512807_-7972-Atp9b	decrease- increase type	chr18	77512806	77520779	-	Atp9b
rno-miR-6315	chr18_77520779_77512807_-7972-Atp9b	decrease- increase type	chr18	77512806	77520779	-	Atp9b
rno-miR-1199-5p	chr20_47896656_47893649_-3007-Sobp	increase- decrease type	chr20	47893648	47896656	-	Sobp
rno-miR-200a-3p	chr20_47896656_47893649_-3007-Sobp	increase- decrease type	chr20	47893648	47896656	-	Sobp
rno-miR-141-3p	chr20_47896656_47893649_-3007-Sobp	increase- decrease type	chr20	47893648	47896656	-	Sobp
rno-miR-141-5p	chr9_28451547_28444521_-7026-Rims1	decrease- increase type	chr9	28444520	28451547	-	Rims1
rno-miR-378b	chr9_28451547_28444521_-7026-Rims1	decrease- increase type	chr9	28444520	28451547	-	Rims1
rno-miR-224-5p	chr4_118788491_118773297_+15194-Aak1	increase- decrease type	chr4	118773296	118788491	+	Aak1
rno-miR-21-3p	chr4_118788491_118773297_+15194-Aak1	increase- decrease type	chr4	118773296	118788491	+	Aak1
rno-miR-3577	chr4_118788491_118773297_+15194-Aak1	increase- decrease type	chr4	118773296	118788491	+	Aak1
rno-miR-339-5p	chr4_8242710_8223840_-18870-Kmt2e	increase- decrease type	chr4	8223839	8242710	-	Kmt2e
rno-miR-672-5p	chr4_8242710_8223840_-18870-Kmt2e	increase- decrease type	chr4	8223839	8242710	-	Kmt2e
rno-miR-1188-5p	chr4_8242710_8223840_-18870-Kmt2e	increase- decrease type	chr4	8223839	8242710	-	Kmt2e
rno-miR-133b-3p	chr4_8242710_8223840_-18870-Kmt2e	increase- decrease type	chr4	8223839	8242710	-	Kmt2e
rno-miR-665	chr4_8242710_8223840_-18870-Kmt2e	increase- decrease type	chr4	8223839	8242710	-	Kmt2e
rno-miR-214-3p	chr4_8242710_8223840_-18870-Kmt2e	increase- decrease type	chr4	8223839	8242710	-	Kmt2e
rno-miR-742-3p	chr4_8242710_8223840_-18870-Kmt2e	increase- decrease type	chr4	8223839	8242710	-	Kmt2e
rno-miR-21-3p	chr4_8242710_8223840_-18870-Kmt2e	increase- decrease type	chr4	8223839	8242710	-	Kmt2e
rno-miR-122-5p	chr4_8242710_8223840_-18870-Kmt2e	increase- decrease type	chr4	8223839	8242710	-	Kmt2e
rno-miR-204-3p	chr4_8242710_8223840_-18870-Kmt2e	increase- decrease type	chr4	8223839	8242710	-	Kmt2e
rno-miR-330-3p	chr4_8242710_8223840_-18870-Kmt2e	increase- decrease type	chr4	8223839	8242710	-	Kmt2e
rno-miR-349	chr4_8242710_8223840_-18870-Kmt2e	increase- decrease type	chr4	8223839	8242710	-	Kmt2e
rno-miR-487b-5p	chr4_8242710_8223840_-18870-Kmt2e	increase- decrease type	chr4	8223839	8242710	-	Kmt2e
rno-miR-3586-5p	chr4_8242710_8223840_-18870-Kmt2e	increase- decrease type	chr4	8223839	8242710	-	Kmt2e
rno-miR-331-3p	chr4_8242710_8223840_-18870-Kmt2e	increase- decrease type	chr4	8223839	8242710	-	Kmt2e
rno-miR-1912-3p	chr4_8242710_8223840_-18870-Kmt2e	increase- decrease type	chr4	8223839	8242710	-	Kmt2e
rno-miR-327	chr4_8242710_8223840_-18870-Kmt2e	increase- decrease type	chr4	8223839	8242710	-	Kmt2e
rno-miR-3075	chr4_8242710_8223840_-18870-Kmt2e	increase- decrease type	chr4	8223839	8242710	-	Kmt2e
rno-miR-1912-5p	chr4_8242710_8223840_-18870-Kmt2e	increase- decrease type	chr4	8223839	8242710	-	Kmt2e
rno-miR-711	chr4_8242710_8223840_-18870-Kmt2e	increase- decrease type	chr4	8223839	8242710	-	Kmt2e
rno-miR-301b-3p	chr4_8242710_8223840_-18870-Kmt2e	increase- decrease type	chr4	8223839	8242710	-	Kmt2e
rno-miR-17-2-3p	chr4_8242710_8223840_-18870-Kmt2e	increase- decrease type	chr4	8223839	8242710	-	Kmt2e
rno-miR-497-5p	chr4_8242710_8223840_-18870-Kmt2e	increase- decrease type	chr4	8223839	8242710	-	Kmt2e
rno-miR-674-5p	chr4_8242710_8223840_-18870-Kmt2e	increase- decrease type	chr4	8223839	8242710	-	Kmt2e
rno-miR-935	chr4_8242710_8223840_-18870-Kmt2e	increase- decrease type	chr4	8223839	8242710	-	Kmt2e
rno-miR-195-5p	chr4_8242710_8223840_-18870-Kmt2e	increase- decrease type	chr4	8223839	8242710	-	Kmt2e
rno-miR-547-5p	chr4_8242710_8223840_-18870-Kmt2e	increase- decrease type	chr4	8223839	8242710	-	Kmt2e
rno-miR-876	chr4_8242710_8223840_-18870-Kmt2e	increase- decrease type	chr4	8223839	8242710	-	Kmt2e
rno-miR-877	chr4_8242710_8223840_-18870-Kmt2e	increase- decrease type	chr4	8223839	8242710	-	Kmt2e
rno-miR-31a-3p	chr4_8242710_8223840_-18870-Kmt2e	increase- decrease type	chr4	8223839	8242710	-	Kmt2e
rno-miR-326-5p	chr4_8242710_8223840_-18870-Kmt2e	increase- decrease type	chr4	8223839	8242710	-	Kmt2e
rno-miR-141-5p	chr4_8242710_8223840_-18870-Kmt2e	increase- decrease type	chr4	8223839	8242710	-	Kmt2e
rno-miR-338-3p	chr4_8242710_8223840_-18870-Kmt2e	increase- decrease type	chr4	8223839	8242710	-	Kmt2e
rno-miR-92a-2-5p	chr4_8242710_8223840_-18870-Kmt2e	increase- decrease type	chr4	8223839	8242710	-	Kmt2e
rno-miR-504	chr4_8242710_8223840_-18870-Kmt2e	increase- decrease type	chr4	8223839	8242710	-	Kmt2e
rno-miR-3584-3p	chr4_8242710_8223840_-18870-Kmt2e	increase- decrease type	chr4	8223839	8242710	-	Kmt2e
rno-miR-465-5p	chr4_8242710_8223840_-18870-Kmt2e	increase- decrease type	chr4	8223839	8242710	-	Kmt2e
rno-miR-101b-3p	chr4_8242710_8223840_-18870-Kmt2e	increase- decrease type	chr4	8223839	8242710	-	Kmt2e
rno-miR-31a-5p	chr4_8242710_8223840_-18870-Kmt2e	increase- decrease type	chr4	8223839	8242710	-	Kmt2e
rno-miR-291b	chr4_8242710_8223840_-18870-Kmt2e	increase- decrease type	chr4	8223839	8242710	-	Kmt2e
rno-miR-3473	chr4_8242710_8223840_-18870-Kmt2e	increase- decrease type	chr4	8223839	8242710	-	Kmt2e
rno-miR-140-3p	chr4_8242710_8223840_-18870-Kmt2e	increase- decrease type	chr4	8223839	8242710	-	Kmt2e
rno-miR-466d	chr4_8242710_8223840_-18870-Kmt2e	increase- decrease type	chr4	8223839	8242710	-	Kmt2e
rno-miR-199a-5p	chr4_8242710_8223840_-18870-Kmt2e	increase- decrease type	chr4	8223839	8242710	-	Kmt2e
rno-miR-322-5p	chr4_8242710_8223840_-18870-Kmt2e	increase- decrease type	chr4	8223839	8242710	-	Kmt2e
rno-miR-873-3p	chr4_8242710_8223840_-18870-Kmt2e	increase- decrease type	chr4	8223839	8242710	-	Kmt2e
rno-miR-92a-1-5p	chr4_8242710_8223840_-18870-Kmt2e	increase- decrease type	chr4	8223839	8242710	-	Kmt2e
rno-miR-666-3p	chr4_8242710_8223840_-18870-Kmt2e	increase- decrease type	chr4	8223839	8242710	-	Kmt2e
rno-miR-466b-5p	chr4_8242710_8223840_-18870-Kmt2e	increase- decrease type	chr4	8223839	8242710	-	Kmt2e
rno-miR-1306-5p	chr4_8242710_8223840_-18870-Kmt2e	increase- decrease type	chr4	8223839	8242710	-	Kmt2e
rno-miR-667-5p	chr4_8242710_8223840_-18870-Kmt2e	increase- decrease type	chr4	8223839	8242710	-	Kmt2e
rno-miR-6318	chr4_8242710_8223840_-18870-Kmt2e	increase- decrease type	chr4	8223839	8242710	-	Kmt2e
rno-miR-6315	chr4_8242710_8223840_-18870-Kmt2e	increase- decrease type	chr4	8223839	8242710	-	Kmt2e
rno-miR-3559-3p	chr4_8242710_8223840_-18870-Kmt2e	increase- decrease type	chr4	8223839	8242710	-	Kmt2e
rno-miR-199a-3p	chr4_8242710_8223840_-18870-Kmt2e	increase- decrease type	chr4	8223839	8242710	-	Kmt2e
rno-miR-298-5p	chr4_8242710_8223840_-18870-Kmt2e	increase- decrease type	chr4	8223839	8242710	-	Kmt2e
rno-miR-760-5p	chr4_8242710_8223840_-18870-Kmt2e	increase- decrease type	chr4	8223839	8242710	-	Kmt2e
rno-miR-1224	chr4_8242710_8223840_-18870-Kmt2e	increase- decrease type	chr4	8223839	8242710	-	Kmt2e
rno-miR-93-3p	chr4_8242710_8223840_-18870-Kmt2e	increase- decrease type	chr4	8223839	8242710	-	Kmt2e
rno-miR-3557-3p	chr4_8242710_8223840_-18870-Kmt2e	increase- decrease type	chr4	8223839	8242710	-	Kmt2e
rno-miR-3552	chr4_8242710_8223840_-18870-Kmt2e	increase- decrease type	chr4	8223839	8242710	-	Kmt2e
rno-miR-133a-3p	chr4_8242710_8223840_-18870-Kmt2e	increase- decrease type	chr4	8223839	8242710	-	Kmt2e
rno-miR-344i	chr4_8242710_8223840_-18870-Kmt2e	increase- decrease type	chr4	8223839	8242710	-	Kmt2e
rno-miR-300-3p	chr4_8242710_8223840_-18870-Kmt2e	increase- decrease type	chr4	8223839	8242710	-	Kmt2e
rno-miR-124-3p	chr4_8242710_8223840_-18870-Kmt2e	increase- decrease type	chr4	8223839	8242710	-	Kmt2e
rno-miR-671	chr6_26406778_26405813_+965-Ift172	increase- decrease type	chr6	26405812	26406778	+	Ift172
rno-miR-877	chr6_26406778_26405813_+965-Ift172	increase- decrease type	chr6	26405812	26406778	+	Ift172
rno-miR-134-5p	chr6_26406778_26405813_+965-Ift172	increase- decrease type	chr6	26405812	26406778	+	Ift172
rno-miR-300-5p	chr6_26406778_26405813_+965-Ift172	increase- decrease type	chr6	26405812	26406778	+	Ift172
rno-miR-3569	chr6_26406778_26405813_+965-Ift172	increase- decrease type	chr6	26405812	26406778	+	Ift172
rno-miR-145-5p	chr18_17289722_17224244_+65478-Fhod3	increase- decrease type	chr18	17224243	17289722	+	Fhod3
rno-miR-351-5p	chr18_17289722_17224244_+65478-Fhod3	increase- decrease type	chr18	17224243	17289722	+	Fhod3
rno-miR-134-3p	chr18_17289722_17224244_+65478-Fhod3	increase- decrease type	chr18	17224243	17289722	+	Fhod3
rno-miR-484	chr18_17289722_17224244_+65478-Fhod3	increase- decrease type	chr18	17224243	17289722	+	Fhod3
rno-miR-1896	chr18_17289722_17224244_+65478-Fhod3	increase- decrease type	chr18	17224243	17289722	+	Fhod3
rno-miR-347	chr18_17289722_17224244_+65478-Fhod3	increase- decrease type	chr18	17224243	17289722	+	Fhod3
rno-miR-1956-5p	chr18_17289722_17224244_+65478-Fhod3	increase- decrease type	chr18	17224243	17289722	+	Fhod3
rno-miR-673-3p	chr18_17289722_17224244_+65478-Fhod3	increase- decrease type	chr18	17224243	17289722	+	Fhod3
rno-miR-344a-5p	chr18_17289722_17224244_+65478-Fhod3	increase- decrease type	chr18	17224243	17289722	+	Fhod3
rno-miR-292-5p	chr18_17289722_17224244_+65478-Fhod3	increase- decrease type	chr18	17224243	17289722	+	Fhod3
rno-miR-361-3p	chr18_17289722_17224244_+65478-Fhod3	increase- decrease type	chr18	17224243	17289722	+	Fhod3
rno-miR-338-3p	chr18_17289722_17224244_+65478-Fhod3	increase- decrease type	chr18	17224243	17289722	+	Fhod3
rno-miR-185-5p	chr18_17289722_17224244_+65478-Fhod3	increase- decrease type	chr18	17224243	17289722	+	Fhod3
rno-miR-448-5p	chr18_17289722_17224244_+65478-Fhod3	increase- decrease type	chr18	17224243	17289722	+	Fhod3
rno-miR-138-5p	chr18_17289722_17224244_+65478-Fhod3	increase- decrease type	chr18	17224243	17289722	+	Fhod3
rno-miR-323-5p	chr18_17289722_17224244_+65478-Fhod3	increase- decrease type	chr18	17224243	17289722	+	Fhod3
rno-miR-1306-5p	chr18_17289722_17224244_+65478-Fhod3	increase- decrease type	chr18	17224243	17289722	+	Fhod3
rno-miR-667-5p	chr18_17289722_17224244_+65478-Fhod3	increase- decrease type	chr18	17224243	17289722	+	Fhod3
rno-miR-6334	chr18_17289722_17224244_+65478-Fhod3	increase- decrease type	chr18	17224243	17289722	+	Fhod3
rno-miR-485-5p	chr18_17289722_17224244_+65478-Fhod3	increase- decrease type	chr18	17224243	17289722	+	Fhod3
rno-miR-320-5p	chr18_17289722_17224244_+65478-Fhod3	increase- decrease type	chr18	17224243	17289722	+	Fhod3
rno-miR-3542	chr18_17289722_17224244_+65478-Fhod3	increase- decrease type	chr18	17224243	17289722	+	Fhod3
rno-miR-3557-3p	chr18_17289722_17224244_+65478-Fhod3	increase- decrease type	chr18	17224243	17289722	+	Fhod3
rno-miR-500-3p	chr5_150908710_150880355_+28355-Eya3	increase- decrease type	chr5	150880354	150908710	+	Eya3
rno-miR-132-5p	chr5_150908710_150880355_+28355-Eya3	increase- decrease type	chr5	150880354	150908710	+	Eya3
rno-miR-211-3p	chr5_150908710_150880355_+28355-Eya3	increase- decrease type	chr5	150880354	150908710	+	Eya3
rno-miR-7578	chr5_150908710_150880355_+28355-Eya3	increase- decrease type	chr5	150880354	150908710	+	Eya3
rno-miR-1306-5p	chr5_150908710_150880355_+28355-Eya3	increase- decrease type	chr5	150880354	150908710	+	Eya3
rno-miR-188-3p	chr5_150908710_150880355_+28355-Eya3	increase- decrease type	chr5	150880354	150908710	+	Eya3
rno-miR-676	chr18_59283798_59190041_+93757-Wdr7	increase- decrease type	chr18	59190040	59283798	+	Wdr7
rno-miR-764-3p	chr18_59283798_59190041_+93757-Wdr7	increase- decrease type	chr18	59190040	59283798	+	Wdr7
rno-miR-490-5p	chr18_59283798_59190041_+93757-Wdr7	increase- decrease type	chr18	59190040	59283798	+	Wdr7
rno-miR-761	chr18_59283798_59190041_+93757-Wdr7	increase- decrease type	chr18	59190040	59283798	+	Wdr7
rno-miR-205	chr18_59283798_59190041_+93757-Wdr7	increase- decrease type	chr18	59190040	59283798	+	Wdr7
rno-miR-337-3p	chr18_59283798_59190041_+93757-Wdr7	increase- decrease type	chr18	59190040	59283798	+	Wdr7
rno-miR-361-3p	chr18_59283798_59190041_+93757-Wdr7	increase- decrease type	chr18	59190040	59283798	+	Wdr7
rno-miR-878	chr18_59283798_59190041_+93757-Wdr7	increase- decrease type	chr18	59190040	59283798	+	Wdr7
rno-miR-152-3p	chr18_59283798_59190041_+93757-Wdr7	increase- decrease type	chr18	59190040	59283798	+	Wdr7
rno-miR-6318	chr18_59283798_59190041_+93757-Wdr7	increase- decrease type	chr18	59190040	59283798	+	Wdr7
rno-miR-298-5p	chr18_59283798_59190041_+93757-Wdr7	increase- decrease type	chr18	59190040	59283798	+	Wdr7
rno-miR-188-5p	chr18_59283798_59190041_+93757-Wdr7	increase- decrease type	chr18	59190040	59283798	+	Wdr7
rno-miR-103-3p	chr18_59283798_59190041_+93757-Wdr7	increase- decrease type	chr18	59190040	59283798	+	Wdr7
rno-miR-509-5p	chr18_59283798_59190041_+93757-Wdr7	increase- decrease type	chr18	59190040	59283798	+	Wdr7
rno-miR-181c-3p	chr14_42809348_42803980_-5368-Limch1	increase- decrease type	chr14	42803979	42809348	-	Limch1
rno-miR-500-3p	chr14_42809348_42803980_-5368-Limch1	increase- decrease type	chr14	42803979	42809348	-	Limch1
rno-miR-449c-5p	chr14_42809348_42803980_-5368-Limch1	increase- decrease type	chr14	42803979	42809348	-	Limch1
rno-miR-181a-1-3p	chr14_42809348_42803980_-5368-Limch1	increase- decrease type	chr14	42803979	42809348	-	Limch1
rno-miR-34c-5p	chr14_42809348_42803980_-5368-Limch1	increase- decrease type	chr14	42803979	42809348	-	Limch1
rno-miR-326-5p	chr14_42809348_42803980_-5368-Limch1	increase- decrease type	chr14	42803979	42809348	-	Limch1
rno-miR-34a-5p	chr14_42809348_42803980_-5368-Limch1	increase- decrease type	chr14	42803979	42809348	-	Limch1
rno-miR-666-3p	chr14_42809348_42803980_-5368-Limch1	increase- decrease type	chr14	42803979	42809348	-	Limch1
rno-miR-34b-5p	chr14_42809348_42803980_-5368-Limch1	increase- decrease type	chr14	42803979	42809348	-	Limch1
rno-miR-370-3p	chr14_42809348_42803980_-5368-Limch1	increase- decrease type	chr14	42803979	42809348	-	Limch1
rno-miR-147	chr14_42809348_42803980_-5368-Limch1	increase- decrease type	chr14	42803979	42809348	-	Limch1
rno-miR-449a-5p	chr14_42809348_42803980_-5368-Limch1	increase- decrease type	chr14	42803979	42809348	-	Limch1
rno-miR-3569	chr14_42809348_42803980_-5368-Limch1	increase- decrease type	chr14	42803979	42809348	-	Limch1
rno-miR-196b-5p	chr8_131462801_131180202_+282599-LOC102554597	increase- decrease type	chr8	131180201	131462801	+	LOC102554597
rno-miR-1843b-5p	chr8_131462801_131180202_+282599-LOC102554597	increase- decrease type	chr8	131180201	131462801	+	LOC102554597
rno-miR-339-5p	chr8_131462801_131180202_+282599-LOC102554597	increase- decrease type	chr8	131180201	131462801	+	LOC102554597
rno-miR-676	chr8_131462801_131180202_+282599-LOC102554597	increase- decrease type	chr8	131180201	131462801	+	LOC102554597
rno-miR-678	chr8_131462801_131180202_+282599-LOC102554597	increase- decrease type	chr8	131180201	131462801	+	LOC102554597
rno-miR-431	chr8_131462801_131180202_+282599-LOC102554597	increase- decrease type	chr8	131180201	131462801	+	LOC102554597
rno-miR-672-5p	chr8_131462801_131180202_+282599-LOC102554597	increase- decrease type	chr8	131180201	131462801	+	LOC102554597
rno-miR-1188-5p	chr8_131462801_131180202_+282599-LOC102554597	increase- decrease type	chr8	131180201	131462801	+	LOC102554597
rno-miR-490-3p	chr8_131462801_131180202_+282599-LOC102554597	increase- decrease type	chr8	131180201	131462801	+	LOC102554597
rno-miR-764-3p	chr8_131462801_131180202_+282599-LOC102554597	increase- decrease type	chr8	131180201	131462801	+	LOC102554597
rno-miR-500-3p	chr8_131462801_131180202_+282599-LOC102554597	increase- decrease type	chr8	131180201	131462801	+	LOC102554597
rno-miR-30a-3p	chr8_131462801_131180202_+282599-LOC102554597	increase- decrease type	chr8	131180201	131462801	+	LOC102554597
rno-miR-133b-3p	chr8_131462801_131180202_+282599-LOC102554597	increase- decrease type	chr8	131180201	131462801	+	LOC102554597
rno-miR-145-5p	chr8_131462801_131180202_+282599-LOC102554597	increase- decrease type	chr8	131180201	131462801	+	LOC102554597
rno-miR-671	chr8_131462801_131180202_+282599-LOC102554597	increase- decrease type	chr8	131180201	131462801	+	LOC102554597
rno-miR-741-5p	chr8_131462801_131180202_+282599-LOC102554597	increase- decrease type	chr8	131180201	131462801	+	LOC102554597
rno-miR-1199-5p	chr8_131462801_131180202_+282599-LOC102554597	increase- decrease type	chr8	131180201	131462801	+	LOC102554597
rno-miR-23b-5p	chr8_131462801_131180202_+282599-LOC102554597	increase- decrease type	chr8	131180201	131462801	+	LOC102554597
rno-miR-665	chr8_131462801_131180202_+282599-LOC102554597	increase- decrease type	chr8	131180201	131462801	+	LOC102554597
rno-miR-214-3p	chr8_131462801_131180202_+282599-LOC102554597	increase- decrease type	chr8	131180201	131462801	+	LOC102554597
rno-miR-181c-5p	chr8_131462801_131180202_+282599-LOC102554597	increase- decrease type	chr8	131180201	131462801	+	LOC102554597
rno-miR-668	chr8_131462801_131180202_+282599-LOC102554597	increase- decrease type	chr8	131180201	131462801	+	LOC102554597
rno-miR-148b-3p	chr8_131462801_131180202_+282599-LOC102554597	increase- decrease type	chr8	131180201	131462801	+	LOC102554597
rno-miR-200c-5p	chr8_131462801_131180202_+282599-LOC102554597	increase- decrease type	chr8	131180201	131462801	+	LOC102554597
rno-miR-363-5p	chr8_131462801_131180202_+282599-LOC102554597	increase- decrease type	chr8	131180201	131462801	+	LOC102554597
rno-miR-299a-3p	chr8_131462801_131180202_+282599-LOC102554597	increase- decrease type	chr8	131180201	131462801	+	LOC102554597
rno-miR-429	chr8_131462801_131180202_+282599-LOC102554597	increase- decrease type	chr8	131180201	131462801	+	LOC102554597
rno-miR-224-5p	chr8_131462801_131180202_+282599-LOC102554597	increase- decrease type	chr8	131180201	131462801	+	LOC102554597
rno-miR-201-5p	chr8_131462801_131180202_+282599-LOC102554597	increase- decrease type	chr8	131180201	131462801	+	LOC102554597
rno-miR-742-3p	chr8_131462801_131180202_+282599-LOC102554597	increase- decrease type	chr8	131180201	131462801	+	LOC102554597
rno-miR-551b-3p	chr8_131462801_131180202_+282599-LOC102554597	increase- decrease type	chr8	131180201	131462801	+	LOC102554597
rno-miR-181d-3p	chr8_131462801_131180202_+282599-LOC102554597	increase- decrease type	chr8	131180201	131462801	+	LOC102554597
rno-miR-511-3p	chr8_131462801_131180202_+282599-LOC102554597	increase- decrease type	chr8	131180201	131462801	+	LOC102554597
rno-miR-672-3p	chr8_131462801_131180202_+282599-LOC102554597	increase- decrease type	chr8	131180201	131462801	+	LOC102554597
rno-miR-362-5p	chr8_131462801_131180202_+282599-LOC102554597	increase- decrease type	chr8	131180201	131462801	+	LOC102554597
rno-let-7i-5p	chr8_131462801_131180202_+282599-LOC102554597	increase- decrease type	chr8	131180201	131462801	+	LOC102554597
rno-miR-145-3p	chr8_131462801_131180202_+282599-LOC102554597	increase- decrease type	chr8	131180201	131462801	+	LOC102554597
rno-miR-21-3p	chr8_131462801_131180202_+282599-LOC102554597	increase- decrease type	chr8	131180201	131462801	+	LOC102554597
rno-miR-133b-5p	chr8_131462801_131180202_+282599-LOC102554597	increase- decrease type	chr8	131180201	131462801	+	LOC102554597
rno-miR-122-5p	chr8_131462801_131180202_+282599-LOC102554597	increase- decrease type	chr8	131180201	131462801	+	LOC102554597
rno-miR-351-5p	chr8_131462801_131180202_+282599-LOC102554597	increase- decrease type	chr8	131180201	131462801	+	LOC102554597
rno-miR-196c-5p	chr8_131462801_131180202_+282599-LOC102554597	increase- decrease type	chr8	131180201	131462801	+	LOC102554597
rno-miR-202-3p	chr8_131462801_131180202_+282599-LOC102554597	increase- decrease type	chr8	131180201	131462801	+	LOC102554597
rno-miR-148b-5p	chr8_131462801_131180202_+282599-LOC102554597	increase- decrease type	chr8	131180201	131462801	+	LOC102554597
rno-miR-761	chr8_131462801_131180202_+282599-LOC102554597	increase- decrease type	chr8	131180201	131462801	+	LOC102554597
rno-miR-7a-5p	chr8_131462801_131180202_+282599-LOC102554597	increase- decrease type	chr8	131180201	131462801	+	LOC102554597
rno-miR-134-3p	chr8_131462801_131180202_+282599-LOC102554597	increase- decrease type	chr8	131180201	131462801	+	LOC102554597
rno-miR-329-5p	chr8_131462801_131180202_+282599-LOC102554597	increase- decrease type	chr8	131180201	131462801	+	LOC102554597
rno-miR-30b-3p	chr8_131462801_131180202_+282599-LOC102554597	increase- decrease type	chr8	131180201	131462801	+	LOC102554597
rno-miR-291a-3p	chr8_131462801_131180202_+282599-LOC102554597	increase- decrease type	chr8	131180201	131462801	+	LOC102554597
rno-miR-501-5p	chr8_131462801_131180202_+282599-LOC102554597	increase- decrease type	chr8	131180201	131462801	+	LOC102554597
rno-miR-125a-3p	chr8_131462801_131180202_+282599-LOC102554597	increase- decrease type	chr8	131180201	131462801	+	LOC102554597
rno-miR-181a-5p	chr8_131462801_131180202_+282599-LOC102554597	increase- decrease type	chr8	131180201	131462801	+	LOC102554597
rno-miR-484	chr8_131462801_131180202_+282599-LOC102554597	increase- decrease type	chr8	131180201	131462801	+	LOC102554597
rno-miR-15a-3p	chr8_131462801_131180202_+282599-LOC102554597	increase- decrease type	chr8	131180201	131462801	+	LOC102554597
rno-miR-674-3p	chr8_131462801_131180202_+282599-LOC102554597	increase- decrease type	chr8	131180201	131462801	+	LOC102554597
rno-miR-1896	chr8_131462801_131180202_+282599-LOC102554597	increase- decrease type	chr8	131180201	131462801	+	LOC102554597
rno-miR-1843a-3p	chr8_131462801_131180202_+282599-LOC102554597	increase- decrease type	chr8	131180201	131462801	+	LOC102554597
rno-miR-196a-5p	chr8_131462801_131180202_+282599-LOC102554597	increase- decrease type	chr8	131180201	131462801	+	LOC102554597
rno-miR-1843a-5p	chr8_131462801_131180202_+282599-LOC102554597	increase- decrease type	chr8	131180201	131462801	+	LOC102554597
rno-miR-352	chr8_131462801_131180202_+282599-LOC102554597	increase- decrease type	chr8	131180201	131462801	+	LOC102554597
rno-miR-125b-2-3p	chr8_131462801_131180202_+282599-LOC102554597	increase- decrease type	chr8	131180201	131462801	+	LOC102554597
rno-miR-204-3p	chr8_131462801_131180202_+282599-LOC102554597	increase- decrease type	chr8	131180201	131462801	+	LOC102554597
rno-miR-330-3p	chr8_131462801_131180202_+282599-LOC102554597	increase- decrease type	chr8	131180201	131462801	+	LOC102554597
rno-miR-346	chr8_131462801_131180202_+282599-LOC102554597	increase- decrease type	chr8	131180201	131462801	+	LOC102554597
rno-miR-349	chr8_131462801_131180202_+282599-LOC102554597	increase- decrease type	chr8	131180201	131462801	+	LOC102554597
rno-miR-343	chr8_131462801_131180202_+282599-LOC102554597	increase- decrease type	chr8	131180201	131462801	+	LOC102554597
rno-miR-132-3p	chr8_131462801_131180202_+282599-LOC102554597	increase- decrease type	chr8	131180201	131462801	+	LOC102554597
rno-miR-344b-1-3p	chr8_131462801_131180202_+282599-LOC102554597	increase- decrease type	chr8	131180201	131462801	+	LOC102554597
rno-miR-673-5p	chr8_131462801_131180202_+282599-LOC102554597	increase- decrease type	chr8	131180201	131462801	+	LOC102554597
rno-miR-365-3p	chr8_131462801_131180202_+282599-LOC102554597	increase- decrease type	chr8	131180201	131462801	+	LOC102554597
rno-miR-3586-5p	chr8_131462801_131180202_+282599-LOC102554597	increase- decrease type	chr8	131180201	131462801	+	LOC102554597
rno-miR-1839-5p	chr8_131462801_131180202_+282599-LOC102554597	increase- decrease type	chr8	131180201	131462801	+	LOC102554597
rno-miR-196b-3p	chr8_131462801_131180202_+282599-LOC102554597	increase- decrease type	chr8	131180201	131462801	+	LOC102554597
rno-miR-501-3p	chr8_131462801_131180202_+282599-LOC102554597	increase- decrease type	chr8	131180201	131462801	+	LOC102554597
rno-miR-30b-5p	chr8_131462801_131180202_+282599-LOC102554597	increase- decrease type	chr8	131180201	131462801	+	LOC102554597
rno-miR-293-3p	chr8_131462801_131180202_+282599-LOC102554597	increase- decrease type	chr8	131180201	131462801	+	LOC102554597
rno-miR-375-5p	chr8_131462801_131180202_+282599-LOC102554597	increase- decrease type	chr8	131180201	131462801	+	LOC102554597
rno-miR-1956-5p	chr8_131462801_131180202_+282599-LOC102554597	increase- decrease type	chr8	131180201	131462801	+	LOC102554597
rno-miR-331-3p	chr8_131462801_131180202_+282599-LOC102554597	increase- decrease type	chr8	131180201	131462801	+	LOC102554597
rno-miR-376c-5p	chr8_131462801_131180202_+282599-LOC102554597	increase- decrease type	chr8	131180201	131462801	+	LOC102554597
rno-miR-125a-5p	chr8_131462801_131180202_+282599-LOC102554597	increase- decrease type	chr8	131180201	131462801	+	LOC102554597
rno-miR-452-5p	chr8_131462801_131180202_+282599-LOC102554597	increase- decrease type	chr8	131180201	131462801	+	LOC102554597
rno-miR-449c-5p	chr8_131462801_131180202_+282599-LOC102554597	increase- decrease type	chr8	131180201	131462801	+	LOC102554597
rno-miR-154-5p	chr8_131462801_131180202_+282599-LOC102554597	increase- decrease type	chr8	131180201	131462801	+	LOC102554597
rno-miR-194-3p	chr8_131462801_131180202_+282599-LOC102554597	increase- decrease type	chr8	131180201	131462801	+	LOC102554597
rno-miR-23a-5p	chr8_131462801_131180202_+282599-LOC102554597	increase- decrease type	chr8	131180201	131462801	+	LOC102554597
rno-miR-500-5p	chr8_131462801_131180202_+282599-LOC102554597	increase- decrease type	chr8	131180201	131462801	+	LOC102554597
rno-miR-143-5p	chr8_131462801_131180202_+282599-LOC102554597	increase- decrease type	chr8	131180201	131462801	+	LOC102554597
rno-miR-31b	chr8_131462801_131180202_+282599-LOC102554597	increase- decrease type	chr8	131180201	131462801	+	LOC102554597
rno-miR-330-5p	chr8_131462801_131180202_+282599-LOC102554597	increase- decrease type	chr8	131180201	131462801	+	LOC102554597
rno-miR-155-3p	chr8_131462801_131180202_+282599-LOC102554597	increase- decrease type	chr8	131180201	131462801	+	LOC102554597
rno-miR-205	chr8_131462801_131180202_+282599-LOC102554597	increase- decrease type	chr8	131180201	131462801	+	LOC102554597
rno-miR-327	chr8_131462801_131180202_+282599-LOC102554597	increase- decrease type	chr8	131180201	131462801	+	LOC102554597
rno-miR-673-3p	chr8_131462801_131180202_+282599-LOC102554597	increase- decrease type	chr8	131180201	131462801	+	LOC102554597
rno-miR-207	chr8_131462801_131180202_+282599-LOC102554597	increase- decrease type	chr8	131180201	131462801	+	LOC102554597
rno-miR-342-3p	chr8_131462801_131180202_+282599-LOC102554597	increase- decrease type	chr8	131180201	131462801	+	LOC102554597
rno-miR-3075	chr8_131462801_131180202_+282599-LOC102554597	increase- decrease type	chr8	131180201	131462801	+	LOC102554597
rno-miR-503-3p	chr8_131462801_131180202_+282599-LOC102554597	increase- decrease type	chr8	131180201	131462801	+	LOC102554597
rno-miR-652-5p	chr8_131462801_131180202_+282599-LOC102554597	increase- decrease type	chr8	131180201	131462801	+	LOC102554597
rno-miR-3072	chr8_131462801_131180202_+282599-LOC102554597	increase- decrease type	chr8	131180201	131462801	+	LOC102554597
rno-miR-1912-5p	chr8_131462801_131180202_+282599-LOC102554597	increase- decrease type	chr8	131180201	131462801	+	LOC102554597
rno-miR-3074	chr8_131462801_131180202_+282599-LOC102554597	increase- decrease type	chr8	131180201	131462801	+	LOC102554597
rno-miR-337-3p	chr8_131462801_131180202_+282599-LOC102554597	increase- decrease type	chr8	131180201	131462801	+	LOC102554597
rno-miR-711	chr8_131462801_131180202_+282599-LOC102554597	increase- decrease type	chr8	131180201	131462801	+	LOC102554597
rno-miR-664-3p	chr8_131462801_131180202_+282599-LOC102554597	increase- decrease type	chr8	131180201	131462801	+	LOC102554597
rno-miR-211-3p	chr8_131462801_131180202_+282599-LOC102554597	increase- decrease type	chr8	131180201	131462801	+	LOC102554597
rno-miR-3573-3p	chr8_131462801_131180202_+282599-LOC102554597	increase- decrease type	chr8	131180201	131462801	+	LOC102554597
rno-let-7g-5p	chr8_131462801_131180202_+282599-LOC102554597	increase- decrease type	chr8	131180201	131462801	+	LOC102554597
rno-miR-344a-5p	chr8_131462801_131180202_+282599-LOC102554597	increase- decrease type	chr8	131180201	131462801	+	LOC102554597
rno-miR-3085	chr8_131462801_131180202_+282599-LOC102554597	increase- decrease type	chr8	131180201	131462801	+	LOC102554597
rno-miR-143-3p	chr8_131462801_131180202_+282599-LOC102554597	increase- decrease type	chr8	131180201	131462801	+	LOC102554597
rno-miR-17-2-3p	chr8_131462801_131180202_+282599-LOC102554597	increase- decrease type	chr8	131180201	131462801	+	LOC102554597
rno-miR-292-5p	chr8_131462801_131180202_+282599-LOC102554597	increase- decrease type	chr8	131180201	131462801	+	LOC102554597
rno-miR-336-5p	chr8_131462801_131180202_+282599-LOC102554597	increase- decrease type	chr8	131180201	131462801	+	LOC102554597
rno-miR-3561-5p	chr8_131462801_131180202_+282599-LOC102554597	increase- decrease type	chr8	131180201	131462801	+	LOC102554597
rno-miR-107-5p	chr8_131462801_131180202_+282599-LOC102554597	increase- decrease type	chr8	131180201	131462801	+	LOC102554597
rno-miR-497-5p	chr8_131462801_131180202_+282599-LOC102554597	increase- decrease type	chr8	131180201	131462801	+	LOC102554597
rno-miR-434-5p	chr8_131462801_131180202_+282599-LOC102554597	increase- decrease type	chr8	131180201	131462801	+	LOC102554597
rno-miR-301a-5p	chr8_131462801_131180202_+282599-LOC102554597	increase- decrease type	chr8	131180201	131462801	+	LOC102554597
rno-miR-181a-2-3p	chr8_131462801_131180202_+282599-LOC102554597	increase- decrease type	chr8	131180201	131462801	+	LOC102554597
rno-miR-361-3p	chr8_131462801_131180202_+282599-LOC102554597	increase- decrease type	chr8	131180201	131462801	+	LOC102554597
rno-miR-195-3p	chr8_131462801_131180202_+282599-LOC102554597	increase- decrease type	chr8	131180201	131462801	+	LOC102554597
rno-miR-193a-3p	chr8_131462801_131180202_+282599-LOC102554597	increase- decrease type	chr8	131180201	131462801	+	LOC102554597
rno-miR-383-3p	chr8_131462801_131180202_+282599-LOC102554597	increase- decrease type	chr8	131180201	131462801	+	LOC102554597
rno-miR-3099	chr8_131462801_131180202_+282599-LOC102554597	increase- decrease type	chr8	131180201	131462801	+	LOC102554597
rno-let-7f-5p	chr8_131462801_131180202_+282599-LOC102554597	increase- decrease type	chr8	131180201	131462801	+	LOC102554597
rno-miR-344b-5p	chr8_131462801_131180202_+282599-LOC102554597	increase- decrease type	chr8	131180201	131462801	+	LOC102554597
rno-miR-337-5p	chr8_131462801_131180202_+282599-LOC102554597	increase- decrease type	chr8	131180201	131462801	+	LOC102554597
rno-miR-222-3p	chr8_131462801_131180202_+282599-LOC102554597	increase- decrease type	chr8	131180201	131462801	+	LOC102554597
rno-miR-3585-5p	chr8_131462801_131180202_+282599-LOC102554597	increase- decrease type	chr8	131180201	131462801	+	LOC102554597
rno-miR-702-5p	chr8_131462801_131180202_+282599-LOC102554597	increase- decrease type	chr8	131180201	131462801	+	LOC102554597
rno-miR-674-5p	chr8_131462801_131180202_+282599-LOC102554597	increase- decrease type	chr8	131180201	131462801	+	LOC102554597
rno-miR-935	chr8_131462801_131180202_+282599-LOC102554597	increase- decrease type	chr8	131180201	131462801	+	LOC102554597
rno-miR-326-3p	chr8_131462801_131180202_+282599-LOC102554597	increase- decrease type	chr8	131180201	131462801	+	LOC102554597
rno-miR-7578	chr8_131462801_131180202_+282599-LOC102554597	increase- decrease type	chr8	131180201	131462801	+	LOC102554597
rno-let-7g-3p	chr8_131462801_131180202_+282599-LOC102554597	increase- decrease type	chr8	131180201	131462801	+	LOC102554597
rno-miR-221-5p	chr8_131462801_131180202_+282599-LOC102554597	increase- decrease type	chr8	131180201	131462801	+	LOC102554597
rno-miR-3586-3p	chr8_131462801_131180202_+282599-LOC102554597	increase- decrease type	chr8	131180201	131462801	+	LOC102554597
rno-miR-200a-5p	chr8_131462801_131180202_+282599-LOC102554597	increase- decrease type	chr8	131180201	131462801	+	LOC102554597
rno-miR-3561-3p	chr8_131462801_131180202_+282599-LOC102554597	increase- decrease type	chr8	131180201	131462801	+	LOC102554597
rno-miR-434-3p	chr8_131462801_131180202_+282599-LOC102554597	increase- decrease type	chr8	131180201	131462801	+	LOC102554597
rno-miR-34c-5p	chr8_131462801_131180202_+282599-LOC102554597	increase- decrease type	chr8	131180201	131462801	+	LOC102554597
rno-miR-210-5p	chr8_131462801_131180202_+282599-LOC102554597	increase- decrease type	chr8	131180201	131462801	+	LOC102554597
rno-miR-547-5p	chr8_131462801_131180202_+282599-LOC102554597	increase- decrease type	chr8	131180201	131462801	+	LOC102554597
rno-miR-3551-5p	chr8_131462801_131180202_+282599-LOC102554597	increase- decrease type	chr8	131180201	131462801	+	LOC102554597
rno-miR-26b-5p	chr8_131462801_131180202_+282599-LOC102554597	increase- decrease type	chr8	131180201	131462801	+	LOC102554597
rno-miR-201-3p	chr8_131462801_131180202_+282599-LOC102554597	increase- decrease type	chr8	131180201	131462801	+	LOC102554597
rno-miR-465-3p	chr8_131462801_131180202_+282599-LOC102554597	increase- decrease type	chr8	131180201	131462801	+	LOC102554597
rno-miR-632	chr8_131462801_131180202_+282599-LOC102554597	increase- decrease type	chr8	131180201	131462801	+	LOC102554597
rno-miR-875	chr8_131462801_131180202_+282599-LOC102554597	increase- decrease type	chr8	131180201	131462801	+	LOC102554597
rno-miR-877	chr8_131462801_131180202_+282599-LOC102554597	increase- decrease type	chr8	131180201	131462801	+	LOC102554597
rno-miR-31a-3p	chr8_131462801_131180202_+282599-LOC102554597	increase- decrease type	chr8	131180201	131462801	+	LOC102554597
rno-miR-326-5p	chr8_131462801_131180202_+282599-LOC102554597	increase- decrease type	chr8	131180201	131462801	+	LOC102554597
rno-miR-219a-1-3p	chr8_131462801_131180202_+282599-LOC102554597	increase- decrease type	chr8	131180201	131462801	+	LOC102554597
rno-miR-878	chr8_131462801_131180202_+282599-LOC102554597	increase- decrease type	chr8	131180201	131462801	+	LOC102554597
rno-miR-362-3p	chr8_131462801_131180202_+282599-LOC102554597	increase- decrease type	chr8	131180201	131462801	+	LOC102554597
rno-miR-582-5p	chr8_131462801_131180202_+282599-LOC102554597	increase- decrease type	chr8	131180201	131462801	+	LOC102554597
rno-miR-3583-5p	chr8_131462801_131180202_+282599-LOC102554597	increase- decrease type	chr8	131180201	131462801	+	LOC102554597
rno-miR-759	chr8_131462801_131180202_+282599-LOC102554597	increase- decrease type	chr8	131180201	131462801	+	LOC102554597
rno-miR-10a-5p	chr8_131462801_131180202_+282599-LOC102554597	increase- decrease type	chr8	131180201	131462801	+	LOC102554597
rno-miR-141-5p	chr8_131462801_131180202_+282599-LOC102554597	increase- decrease type	chr8	131180201	131462801	+	LOC102554597
rno-miR-384-5p	chr8_131462801_131180202_+282599-LOC102554597	increase- decrease type	chr8	131180201	131462801	+	LOC102554597
rno-miR-21-5p	chr8_131462801_131180202_+282599-LOC102554597	increase- decrease type	chr8	131180201	131462801	+	LOC102554597
rno-miR-185-3p	chr8_131462801_131180202_+282599-LOC102554597	increase- decrease type	chr8	131180201	131462801	+	LOC102554597
rno-miR-338-3p	chr8_131462801_131180202_+282599-LOC102554597	increase- decrease type	chr8	131180201	131462801	+	LOC102554597
rno-miR-351-3p	chr8_131462801_131180202_+282599-LOC102554597	increase- decrease type	chr8	131180201	131462801	+	LOC102554597
rno-miR-92a-2-5p	chr8_131462801_131180202_+282599-LOC102554597	increase- decrease type	chr8	131180201	131462801	+	LOC102554597
rno-miR-1949	chr8_131462801_131180202_+282599-LOC102554597	increase- decrease type	chr8	131180201	131462801	+	LOC102554597
rno-miR-504	chr8_131462801_131180202_+282599-LOC102554597	increase- decrease type	chr8	131180201	131462801	+	LOC102554597
rno-miR-3584-3p	chr8_131462801_131180202_+282599-LOC102554597	increase- decrease type	chr8	131180201	131462801	+	LOC102554597
rno-miR-488-5p	chr8_131462801_131180202_+282599-LOC102554597	increase- decrease type	chr8	131180201	131462801	+	LOC102554597
rno-miR-140-5p	chr8_131462801_131180202_+282599-LOC102554597	increase- decrease type	chr8	131180201	131462801	+	LOC102554597
rno-miR-3551-3p	chr8_131462801_131180202_+282599-LOC102554597	increase- decrease type	chr8	131180201	131462801	+	LOC102554597
rno-miR-5132-3p	chr8_131462801_131180202_+282599-LOC102554597	increase- decrease type	chr8	131180201	131462801	+	LOC102554597
rno-miR-874-3p	chr8_131462801_131180202_+282599-LOC102554597	increase- decrease type	chr8	131180201	131462801	+	LOC102554597
rno-miR-211-5p	chr8_131462801_131180202_+282599-LOC102554597	increase- decrease type	chr8	131180201	131462801	+	LOC102554597
rno-miR-31a-5p	chr8_131462801_131180202_+282599-LOC102554597	increase- decrease type	chr8	131180201	131462801	+	LOC102554597
rno-miR-3084d	chr8_131462801_131180202_+282599-LOC102554597	increase- decrease type	chr8	131180201	131462801	+	LOC102554597
rno-miR-409b	chr8_131462801_131180202_+282599-LOC102554597	increase- decrease type	chr8	131180201	131462801	+	LOC102554597
rno-miR-410-5p	chr8_131462801_131180202_+282599-LOC102554597	increase- decrease type	chr8	131180201	131462801	+	LOC102554597
rno-miR-615	chr8_131462801_131180202_+282599-LOC102554597	increase- decrease type	chr8	131180201	131462801	+	LOC102554597
rno-miR-3573-5p	chr8_131462801_131180202_+282599-LOC102554597	increase- decrease type	chr8	131180201	131462801	+	LOC102554597
rno-miR-653-3p	chr8_131462801_131180202_+282599-LOC102554597	increase- decrease type	chr8	131180201	131462801	+	LOC102554597
rno-let-7e-5p	chr8_131462801_131180202_+282599-LOC102554597	increase- decrease type	chr8	131180201	131462801	+	LOC102554597
rno-miR-216a-3p	chr8_131462801_131180202_+282599-LOC102554597	increase- decrease type	chr8	131180201	131462801	+	LOC102554597
rno-miR-338-5p	chr8_131462801_131180202_+282599-LOC102554597	increase- decrease type	chr8	131180201	131462801	+	LOC102554597
rno-miR-223-3p	chr8_131462801_131180202_+282599-LOC102554597	increase- decrease type	chr8	131180201	131462801	+	LOC102554597
rno-miR-101a-5p	chr8_131462801_131180202_+282599-LOC102554597	increase- decrease type	chr8	131180201	131462801	+	LOC102554597
rno-miR-873-5p	chr8_131462801_131180202_+282599-LOC102554597	increase- decrease type	chr8	131180201	131462801	+	LOC102554597
rno-miR-185-5p	chr8_131462801_131180202_+282599-LOC102554597	increase- decrease type	chr8	131180201	131462801	+	LOC102554597
rno-miR-107-3p	chr8_131462801_131180202_+282599-LOC102554597	increase- decrease type	chr8	131180201	131462801	+	LOC102554597
rno-miR-22-3p	chr8_131462801_131180202_+282599-LOC102554597	increase- decrease type	chr8	131180201	131462801	+	LOC102554597
rno-miR-219a-2-3p	chr8_131462801_131180202_+282599-LOC102554597	increase- decrease type	chr8	131180201	131462801	+	LOC102554597
rno-miR-361-5p	chr8_131462801_131180202_+282599-LOC102554597	increase- decrease type	chr8	131180201	131462801	+	LOC102554597
rno-miR-212-3p	chr8_131462801_131180202_+282599-LOC102554597	increase- decrease type	chr8	131180201	131462801	+	LOC102554597
rno-miR-455-3p	chr8_131462801_131180202_+282599-LOC102554597	increase- decrease type	chr8	131180201	131462801	+	LOC102554597
rno-miR-3584-5p	chr8_131462801_131180202_+282599-LOC102554597	increase- decrease type	chr8	131180201	131462801	+	LOC102554597
rno-miR-3473	chr8_131462801_131180202_+282599-LOC102554597	increase- decrease type	chr8	131180201	131462801	+	LOC102554597
rno-miR-140-3p	chr8_131462801_131180202_+282599-LOC102554597	increase- decrease type	chr8	131180201	131462801	+	LOC102554597
rno-miR-5132-5p	chr8_131462801_131180202_+282599-LOC102554597	increase- decrease type	chr8	131180201	131462801	+	LOC102554597
rno-let-7d-5p	chr8_131462801_131180202_+282599-LOC102554597	increase- decrease type	chr8	131180201	131462801	+	LOC102554597
rno-miR-186-3p	chr8_131462801_131180202_+282599-LOC102554597	increase- decrease type	chr8	131180201	131462801	+	LOC102554597
rno-miR-448-5p	chr8_131462801_131180202_+282599-LOC102554597	increase- decrease type	chr8	131180201	131462801	+	LOC102554597
rno-miR-425-5p	chr8_131462801_131180202_+282599-LOC102554597	increase- decrease type	chr8	131180201	131462801	+	LOC102554597
rno-miR-3593-5p	chr8_131462801_131180202_+282599-LOC102554597	increase- decrease type	chr8	131180201	131462801	+	LOC102554597
rno-miR-466d	chr8_131462801_131180202_+282599-LOC102554597	increase- decrease type	chr8	131180201	131462801	+	LOC102554597
rno-miR-127-5p	chr8_131462801_131180202_+282599-LOC102554597	increase- decrease type	chr8	131180201	131462801	+	LOC102554597
rno-miR-345-5p	chr8_131462801_131180202_+282599-LOC102554597	increase- decrease type	chr8	131180201	131462801	+	LOC102554597
rno-miR-199a-5p	chr8_131462801_131180202_+282599-LOC102554597	increase- decrease type	chr8	131180201	131462801	+	LOC102554597
rno-miR-540-5p	chr8_131462801_131180202_+282599-LOC102554597	increase- decrease type	chr8	131180201	131462801	+	LOC102554597
rno-miR-758-3p	chr8_131462801_131180202_+282599-LOC102554597	increase- decrease type	chr8	131180201	131462801	+	LOC102554597
rno-miR-322-5p	chr8_131462801_131180202_+282599-LOC102554597	increase- decrease type	chr8	131180201	131462801	+	LOC102554597
rno-miR-3084b-3p	chr8_131462801_131180202_+282599-LOC102554597	increase- decrease type	chr8	131180201	131462801	+	LOC102554597
rno-miR-3120	chr8_131462801_131180202_+282599-LOC102554597	increase- decrease type	chr8	131180201	131462801	+	LOC102554597
rno-miR-191a-3p	chr8_131462801_131180202_+282599-LOC102554597	increase- decrease type	chr8	131180201	131462801	+	LOC102554597
rno-miR-139-5p	chr8_131462801_131180202_+282599-LOC102554597	increase- decrease type	chr8	131180201	131462801	+	LOC102554597
rno-miR-380-5p	chr8_131462801_131180202_+282599-LOC102554597	increase- decrease type	chr8	131180201	131462801	+	LOC102554597
rno-miR-18a-5p	chr8_131462801_131180202_+282599-LOC102554597	increase- decrease type	chr8	131180201	131462801	+	LOC102554597
rno-miR-758-5p	chr8_131462801_131180202_+282599-LOC102554597	increase- decrease type	chr8	131180201	131462801	+	LOC102554597
rno-miR-483-5p	chr8_131462801_131180202_+282599-LOC102554597	increase- decrease type	chr8	131180201	131462801	+	LOC102554597
rno-miR-26a-3p	chr8_131462801_131180202_+282599-LOC102554597	increase- decrease type	chr8	131180201	131462801	+	LOC102554597
rno-miR-3558-5p	chr8_131462801_131180202_+282599-LOC102554597	increase- decrease type	chr8	131180201	131462801	+	LOC102554597
rno-miR-873-3p	chr8_131462801_131180202_+282599-LOC102554597	increase- decrease type	chr8	131180201	131462801	+	LOC102554597
rno-miR-466b-3p	chr8_131462801_131180202_+282599-LOC102554597	increase- decrease type	chr8	131180201	131462801	+	LOC102554597
rno-miR-34a-5p	chr8_131462801_131180202_+282599-LOC102554597	increase- decrease type	chr8	131180201	131462801	+	LOC102554597
rno-miR-130b-5p	chr8_131462801_131180202_+282599-LOC102554597	increase- decrease type	chr8	131180201	131462801	+	LOC102554597
rno-miR-505-5p	chr8_131462801_131180202_+282599-LOC102554597	increase- decrease type	chr8	131180201	131462801	+	LOC102554597
rno-miR-770-3p	chr8_131462801_131180202_+282599-LOC102554597	increase- decrease type	chr8	131180201	131462801	+	LOC102554597
rno-miR-379-5p	chr8_131462801_131180202_+282599-LOC102554597	increase- decrease type	chr8	131180201	131462801	+	LOC102554597
rno-miR-505-3p	chr8_131462801_131180202_+282599-LOC102554597	increase- decrease type	chr8	131180201	131462801	+	LOC102554597
rno-miR-203b-5p	chr8_131462801_131180202_+282599-LOC102554597	increase- decrease type	chr8	131180201	131462801	+	LOC102554597
rno-miR-3557-5p	chr8_131462801_131180202_+282599-LOC102554597	increase- decrease type	chr8	131180201	131462801	+	LOC102554597
rno-miR-448-3p	chr8_131462801_131180202_+282599-LOC102554597	increase- decrease type	chr8	131180201	131462801	+	LOC102554597
rno-miR-26b-3p	chr8_131462801_131180202_+282599-LOC102554597	increase- decrease type	chr8	131180201	131462801	+	LOC102554597
rno-miR-92a-1-5p	chr8_131462801_131180202_+282599-LOC102554597	increase- decrease type	chr8	131180201	131462801	+	LOC102554597
rno-miR-150-5p	chr8_131462801_131180202_+282599-LOC102554597	increase- decrease type	chr8	131180201	131462801	+	LOC102554597
rno-miR-666-3p	chr8_131462801_131180202_+282599-LOC102554597	increase- decrease type	chr8	131180201	131462801	+	LOC102554597
rno-miR-3583-3p	chr8_131462801_131180202_+282599-LOC102554597	increase- decrease type	chr8	131180201	131462801	+	LOC102554597
rno-miR-193b-5p	chr8_131462801_131180202_+282599-LOC102554597	increase- decrease type	chr8	131180201	131462801	+	LOC102554597
rno-miR-664-2-5p	chr8_131462801_131180202_+282599-LOC102554597	increase- decrease type	chr8	131180201	131462801	+	LOC102554597
rno-miR-3558-3p	chr8_131462801_131180202_+282599-LOC102554597	increase- decrease type	chr8	131180201	131462801	+	LOC102554597
rno-miR-187-3p	chr8_131462801_131180202_+282599-LOC102554597	increase- decrease type	chr8	131180201	131462801	+	LOC102554597
rno-miR-3594-5p	chr8_131462801_131180202_+282599-LOC102554597	increase- decrease type	chr8	131180201	131462801	+	LOC102554597
rno-miR-130b-3p	chr8_131462801_131180202_+282599-LOC102554597	increase- decrease type	chr8	131180201	131462801	+	LOC102554597
rno-miR-466b-5p	chr8_131462801_131180202_+282599-LOC102554597	increase- decrease type	chr8	131180201	131462801	+	LOC102554597
rno-miR-151-3p	chr8_131462801_131180202_+282599-LOC102554597	increase- decrease type	chr8	131180201	131462801	+	LOC102554597
rno-miR-7b	chr8_131462801_131180202_+282599-LOC102554597	increase- decrease type	chr8	131180201	131462801	+	LOC102554597
rno-miR-541-5p	chr8_131462801_131180202_+282599-LOC102554597	increase- decrease type	chr8	131180201	131462801	+	LOC102554597
rno-miR-770-5p	chr8_131462801_131180202_+282599-LOC102554597	increase- decrease type	chr8	131180201	131462801	+	LOC102554597
rno-miR-323-5p	chr8_131462801_131180202_+282599-LOC102554597	increase- decrease type	chr8	131180201	131462801	+	LOC102554597
rno-miR-27b-5p	chr8_131462801_131180202_+282599-LOC102554597	increase- decrease type	chr8	131180201	131462801	+	LOC102554597
rno-miR-380-3p	chr8_131462801_131180202_+282599-LOC102554597	increase- decrease type	chr8	131180201	131462801	+	LOC102554597
rno-miR-30c-2-3p	chr8_131462801_131180202_+282599-LOC102554597	increase- decrease type	chr8	131180201	131462801	+	LOC102554597
rno-miR-664-1-5p	chr8_131462801_131180202_+282599-LOC102554597	increase- decrease type	chr8	131180201	131462801	+	LOC102554597
rno-miR-218a-5p	chr8_131462801_131180202_+282599-LOC102554597	increase- decrease type	chr8	131180201	131462801	+	LOC102554597
rno-miR-3559-5p	chr8_131462801_131180202_+282599-LOC102554597	increase- decrease type	chr8	131180201	131462801	+	LOC102554597
rno-miR-1306-5p	chr8_131462801_131180202_+282599-LOC102554597	increase- decrease type	chr8	131180201	131462801	+	LOC102554597
rno-miR-135a-3p	chr8_131462801_131180202_+282599-LOC102554597	increase- decrease type	chr8	131180201	131462801	+	LOC102554597
rno-miR-34b-5p	chr8_131462801_131180202_+282599-LOC102554597	increase- decrease type	chr8	131180201	131462801	+	LOC102554597
rno-miR-370-5p	chr8_131462801_131180202_+282599-LOC102554597	increase- decrease type	chr8	131180201	131462801	+	LOC102554597
rno-miR-450b-3p	chr8_131462801_131180202_+282599-LOC102554597	increase- decrease type	chr8	131180201	131462801	+	LOC102554597
rno-miR-146b-5p	chr8_131462801_131180202_+282599-LOC102554597	increase- decrease type	chr8	131180201	131462801	+	LOC102554597
rno-miR-802-5p	chr8_131462801_131180202_+282599-LOC102554597	increase- decrease type	chr8	131180201	131462801	+	LOC102554597
rno-miR-496-5p	chr8_131462801_131180202_+282599-LOC102554597	increase- decrease type	chr8	131180201	131462801	+	LOC102554597
rno-miR-324-3p	chr8_131462801_131180202_+282599-LOC102554597	increase- decrease type	chr8	131180201	131462801	+	LOC102554597
rno-miR-27a-5p	chr8_131462801_131180202_+282599-LOC102554597	increase- decrease type	chr8	131180201	131462801	+	LOC102554597
rno-miR-409a-3p	chr8_131462801_131180202_+282599-LOC102554597	increase- decrease type	chr8	131180201	131462801	+	LOC102554597
rno-miR-3065-3p	chr8_131462801_131180202_+282599-LOC102554597	increase- decrease type	chr8	131180201	131462801	+	LOC102554597
rno-miR-871-5p	chr8_131462801_131180202_+282599-LOC102554597	increase- decrease type	chr8	131180201	131462801	+	LOC102554597
rno-miR-24-1-5p	chr8_131462801_131180202_+282599-LOC102554597	increase- decrease type	chr8	131180201	131462801	+	LOC102554597
rno-miR-149-5p	chr8_131462801_131180202_+282599-LOC102554597	increase- decrease type	chr8	131180201	131462801	+	LOC102554597
rno-miR-221-3p	chr8_131462801_131180202_+282599-LOC102554597	increase- decrease type	chr8	131180201	131462801	+	LOC102554597
rno-miR-485-3p	chr8_131462801_131180202_+282599-LOC102554597	increase- decrease type	chr8	131180201	131462801	+	LOC102554597
rno-miR-760-3p	chr8_131462801_131180202_+282599-LOC102554597	increase- decrease type	chr8	131180201	131462801	+	LOC102554597
rno-miR-667-5p	chr8_131462801_131180202_+282599-LOC102554597	increase- decrease type	chr8	131180201	131462801	+	LOC102554597
rno-let-7c-5p	chr8_131462801_131180202_+282599-LOC102554597	increase- decrease type	chr8	131180201	131462801	+	LOC102554597
rno-miR-24-3p	chr8_131462801_131180202_+282599-LOC102554597	increase- decrease type	chr8	131180201	131462801	+	LOC102554597
rno-miR-6319	chr8_131462801_131180202_+282599-LOC102554597	increase- decrease type	chr8	131180201	131462801	+	LOC102554597
rno-miR-6318	chr8_131462801_131180202_+282599-LOC102554597	increase- decrease type	chr8	131180201	131462801	+	LOC102554597
rno-miR-6317	chr8_131462801_131180202_+282599-LOC102554597	increase- decrease type	chr8	131180201	131462801	+	LOC102554597
rno-miR-6316	chr8_131462801_131180202_+282599-LOC102554597	increase- decrease type	chr8	131180201	131462801	+	LOC102554597
rno-miR-6315	chr8_131462801_131180202_+282599-LOC102554597	increase- decrease type	chr8	131180201	131462801	+	LOC102554597
rno-miR-27b-3p	chr8_131462801_131180202_+282599-LOC102554597	increase- decrease type	chr8	131180201	131462801	+	LOC102554597
rno-miR-6314	chr8_131462801_131180202_+282599-LOC102554597	increase- decrease type	chr8	131180201	131462801	+	LOC102554597
rno-miR-210-3p	chr8_131462801_131180202_+282599-LOC102554597	increase- decrease type	chr8	131180201	131462801	+	LOC102554597
rno-miR-29c-5p	chr8_131462801_131180202_+282599-LOC102554597	increase- decrease type	chr8	131180201	131462801	+	LOC102554597
rno-miR-6323	chr8_131462801_131180202_+282599-LOC102554597	increase- decrease type	chr8	131180201	131462801	+	LOC102554597
rno-miR-6322	chr8_131462801_131180202_+282599-LOC102554597	increase- decrease type	chr8	131180201	131462801	+	LOC102554597
rno-miR-6321	chr8_131462801_131180202_+282599-LOC102554597	increase- decrease type	chr8	131180201	131462801	+	LOC102554597
rno-miR-539-5p	chr8_131462801_131180202_+282599-LOC102554597	increase- decrease type	chr8	131180201	131462801	+	LOC102554597
rno-miR-423-5p	chr8_131462801_131180202_+282599-LOC102554597	increase- decrease type	chr8	131180201	131462801	+	LOC102554597
rno-miR-188-3p	chr8_131462801_131180202_+282599-LOC102554597	increase- decrease type	chr8	131180201	131462801	+	LOC102554597
rno-miR-3559-3p	chr8_131462801_131180202_+282599-LOC102554597	increase- decrease type	chr8	131180201	131462801	+	LOC102554597
rno-miR-463-3p	chr8_131462801_131180202_+282599-LOC102554597	increase- decrease type	chr8	131180201	131462801	+	LOC102554597
rno-miR-7a-2-3p	chr8_131462801_131180202_+282599-LOC102554597	increase- decrease type	chr8	131180201	131462801	+	LOC102554597
rno-miR-370-3p	chr8_131462801_131180202_+282599-LOC102554597	increase- decrease type	chr8	131180201	131462801	+	LOC102554597
rno-miR-130a-3p	chr8_131462801_131180202_+282599-LOC102554597	increase- decrease type	chr8	131180201	131462801	+	LOC102554597
rno-miR-540-3p	chr8_131462801_131180202_+282599-LOC102554597	increase- decrease type	chr8	131180201	131462801	+	LOC102554597
rno-miR-466c-5p	chr8_131462801_131180202_+282599-LOC102554597	increase- decrease type	chr8	131180201	131462801	+	LOC102554597
rno-let-7b-5p	chr8_131462801_131180202_+282599-LOC102554597	increase- decrease type	chr8	131180201	131462801	+	LOC102554597
rno-miR-6327	chr8_131462801_131180202_+282599-LOC102554597	increase- decrease type	chr8	131180201	131462801	+	LOC102554597
rno-miR-6326	chr8_131462801_131180202_+282599-LOC102554597	increase- decrease type	chr8	131180201	131462801	+	LOC102554597
rno-miR-324-5p	chr8_131462801_131180202_+282599-LOC102554597	increase- decrease type	chr8	131180201	131462801	+	LOC102554597
rno-miR-6325	chr8_131462801_131180202_+282599-LOC102554597	increase- decrease type	chr8	131180201	131462801	+	LOC102554597
rno-miR-27a-3p	chr8_131462801_131180202_+282599-LOC102554597	increase- decrease type	chr8	131180201	131462801	+	LOC102554597
rno-miR-191a-5p	chr8_131462801_131180202_+282599-LOC102554597	increase- decrease type	chr8	131180201	131462801	+	LOC102554597
rno-miR-6324	chr8_131462801_131180202_+282599-LOC102554597	increase- decrease type	chr8	131180201	131462801	+	LOC102554597
rno-miR-6334	chr8_131462801_131180202_+282599-LOC102554597	increase- decrease type	chr8	131180201	131462801	+	LOC102554597
rno-miR-298-5p	chr8_131462801_131180202_+282599-LOC102554597	increase- decrease type	chr8	131180201	131462801	+	LOC102554597
rno-miR-6333	chr8_131462801_131180202_+282599-LOC102554597	increase- decrease type	chr8	131180201	131462801	+	LOC102554597
rno-miR-6332	chr8_131462801_131180202_+282599-LOC102554597	increase- decrease type	chr8	131180201	131462801	+	LOC102554597
rno-miR-6331	chr8_131462801_131180202_+282599-LOC102554597	increase- decrease type	chr8	131180201	131462801	+	LOC102554597
rno-miR-30c-1-3p	chr8_131462801_131180202_+282599-LOC102554597	increase- decrease type	chr8	131180201	131462801	+	LOC102554597
rno-miR-203a-3p	chr8_131462801_131180202_+282599-LOC102554597	increase- decrease type	chr8	131180201	131462801	+	LOC102554597
rno-miR-149-3p	chr8_131462801_131180202_+282599-LOC102554597	increase- decrease type	chr8	131180201	131462801	+	LOC102554597
rno-miR-336-3p	chr8_131462801_131180202_+282599-LOC102554597	increase- decrease type	chr8	131180201	131462801	+	LOC102554597
rno-miR-485-5p	chr8_131462801_131180202_+282599-LOC102554597	increase- decrease type	chr8	131180201	131462801	+	LOC102554597
rno-miR-760-5p	chr8_131462801_131180202_+282599-LOC102554597	increase- decrease type	chr8	131180201	131462801	+	LOC102554597
rno-miR-871-3p	chr8_131462801_131180202_+282599-LOC102554597	increase- decrease type	chr8	131180201	131462801	+	LOC102554597
rno-miR-497-3p	chr8_131462801_131180202_+282599-LOC102554597	increase- decrease type	chr8	131180201	131462801	+	LOC102554597
rno-miR-6216	chr8_131462801_131180202_+282599-LOC102554597	increase- decrease type	chr8	131180201	131462801	+	LOC102554597
rno-miR-6215	chr8_131462801_131180202_+282599-LOC102554597	increase- decrease type	chr8	131180201	131462801	+	LOC102554597
rno-miR-24-2-5p	chr8_131462801_131180202_+282599-LOC102554597	increase- decrease type	chr8	131180201	131462801	+	LOC102554597
rno-miR-331-5p	chr8_131462801_131180202_+282599-LOC102554597	increase- decrease type	chr8	131180201	131462801	+	LOC102554597
rno-miR-188-5p	chr8_131462801_131180202_+282599-LOC102554597	increase- decrease type	chr8	131180201	131462801	+	LOC102554597
rno-miR-328b-3p	chr8_131462801_131180202_+282599-LOC102554597	increase- decrease type	chr8	131180201	131462801	+	LOC102554597
rno-miR-320-3p	chr8_131462801_131180202_+282599-LOC102554597	increase- decrease type	chr8	131180201	131462801	+	LOC102554597
rno-miR-532-3p	chr8_131462801_131180202_+282599-LOC102554597	increase- decrease type	chr8	131180201	131462801	+	LOC102554597
rno-miR-30c-5p	chr8_131462801_131180202_+282599-LOC102554597	increase- decrease type	chr8	131180201	131462801	+	LOC102554597
rno-miR-378a-3p	chr8_131462801_131180202_+282599-LOC102554597	increase- decrease type	chr8	131180201	131462801	+	LOC102554597
rno-miR-376b-5p	chr8_131462801_131180202_+282599-LOC102554597	increase- decrease type	chr8	131180201	131462801	+	LOC102554597
rno-miR-28-3p	chr8_131462801_131180202_+282599-LOC102554597	increase- decrease type	chr8	131180201	131462801	+	LOC102554597
rno-miR-328a-5p	chr8_131462801_131180202_+282599-LOC102554597	increase- decrease type	chr8	131180201	131462801	+	LOC102554597
rno-miR-146a-3p	chr8_131462801_131180202_+282599-LOC102554597	increase- decrease type	chr8	131180201	131462801	+	LOC102554597
rno-miR-743a-5p	chr8_131462801_131180202_+282599-LOC102554597	increase- decrease type	chr8	131180201	131462801	+	LOC102554597
rno-miR-135b-3p	chr8_131462801_131180202_+282599-LOC102554597	increase- decrease type	chr8	131180201	131462801	+	LOC102554597
rno-miR-1224	chr8_131462801_131180202_+282599-LOC102554597	increase- decrease type	chr8	131180201	131462801	+	LOC102554597
rno-miR-543-5p	chr8_131462801_131180202_+282599-LOC102554597	increase- decrease type	chr8	131180201	131462801	+	LOC102554597
rno-miR-93-3p	chr8_131462801_131180202_+282599-LOC102554597	increase- decrease type	chr8	131180201	131462801	+	LOC102554597
rno-miR-342-5p	chr8_131462801_131180202_+282599-LOC102554597	increase- decrease type	chr8	131180201	131462801	+	LOC102554597
rno-miR-881-5p	chr8_131462801_131180202_+282599-LOC102554597	increase- decrease type	chr8	131180201	131462801	+	LOC102554597
rno-miR-30d-3p	chr8_131462801_131180202_+282599-LOC102554597	increase- decrease type	chr8	131180201	131462801	+	LOC102554597
rno-miR-320-5p	chr8_131462801_131180202_+282599-LOC102554597	increase- decrease type	chr8	131180201	131462801	+	LOC102554597
rno-miR-743b-5p	chr8_131462801_131180202_+282599-LOC102554597	increase- decrease type	chr8	131180201	131462801	+	LOC102554597
rno-miR-532-5p	chr8_131462801_131180202_+282599-LOC102554597	increase- decrease type	chr8	131180201	131462801	+	LOC102554597
rno-miR-29b-5p	chr8_131462801_131180202_+282599-LOC102554597	increase- decrease type	chr8	131180201	131462801	+	LOC102554597
rno-miR-708-5p	chr8_131462801_131180202_+282599-LOC102554597	increase- decrease type	chr8	131180201	131462801	+	LOC102554597
rno-miR-204-5p	chr8_131462801_131180202_+282599-LOC102554597	increase- decrease type	chr8	131180201	131462801	+	LOC102554597
rno-miR-495	chr8_131462801_131180202_+282599-LOC102554597	increase- decrease type	chr8	131180201	131462801	+	LOC102554597
rno-miR-328a-3p	chr8_131462801_131180202_+282599-LOC102554597	increase- decrease type	chr8	131180201	131462801	+	LOC102554597
rno-miR-378a-5p	chr8_131462801_131180202_+282599-LOC102554597	increase- decrease type	chr8	131180201	131462801	+	LOC102554597
rno-miR-29b-1-5p	chr8_131462801_131180202_+282599-LOC102554597	increase- decrease type	chr8	131180201	131462801	+	LOC102554597
rno-miR-28-5p	chr8_131462801_131180202_+282599-LOC102554597	increase- decrease type	chr8	131180201	131462801	+	LOC102554597
rno-let-7a-5p	chr8_131462801_131180202_+282599-LOC102554597	increase- decrease type	chr8	131180201	131462801	+	LOC102554597
rno-miR-103-3p	chr8_131462801_131180202_+282599-LOC102554597	increase- decrease type	chr8	131180201	131462801	+	LOC102554597
rno-miR-365-5p	chr8_131462801_131180202_+282599-LOC102554597	increase- decrease type	chr8	131180201	131462801	+	LOC102554597
rno-miR-3549	chr8_131462801_131180202_+282599-LOC102554597	increase- decrease type	chr8	131180201	131462801	+	LOC102554597
rno-miR-486	chr8_131462801_131180202_+282599-LOC102554597	increase- decrease type	chr8	131180201	131462801	+	LOC102554597
rno-miR-3546	chr8_131462801_131180202_+282599-LOC102554597	increase- decrease type	chr8	131180201	131462801	+	LOC102554597
rno-miR-3547	chr8_131462801_131180202_+282599-LOC102554597	increase- decrease type	chr8	131180201	131462801	+	LOC102554597
rno-miR-1249	chr8_131462801_131180202_+282599-LOC102554597	increase- decrease type	chr8	131180201	131462801	+	LOC102554597
rno-miR-493-3p	chr8_131462801_131180202_+282599-LOC102554597	increase- decrease type	chr8	131180201	131462801	+	LOC102554597
rno-miR-3542	chr8_131462801_131180202_+282599-LOC102554597	increase- decrease type	chr8	131180201	131462801	+	LOC102554597
rno-miR-3541	chr8_131462801_131180202_+282599-LOC102554597	increase- decrease type	chr8	131180201	131462801	+	LOC102554597
rno-miR-3544	chr8_131462801_131180202_+282599-LOC102554597	increase- decrease type	chr8	131180201	131462801	+	LOC102554597
rno-miR-3543	chr8_131462801_131180202_+282599-LOC102554597	increase- decrease type	chr8	131180201	131462801	+	LOC102554597
rno-miR-29a-5p	chr8_131462801_131180202_+282599-LOC102554597	increase- decrease type	chr8	131180201	131462801	+	LOC102554597
rno-miR-103-1-5p	chr8_131462801_131180202_+282599-LOC102554597	increase- decrease type	chr8	131180201	131462801	+	LOC102554597
rno-miR-3557-3p	chr8_131462801_131180202_+282599-LOC102554597	increase- decrease type	chr8	131180201	131462801	+	LOC102554597
rno-miR-299b-3p	chr8_131462801_131180202_+282599-LOC102554597	increase- decrease type	chr8	131180201	131462801	+	LOC102554597
rno-miR-378b	chr8_131462801_131180202_+282599-LOC102554597	increase- decrease type	chr8	131180201	131462801	+	LOC102554597
rno-miR-449a-5p	chr8_131462801_131180202_+282599-LOC102554597	increase- decrease type	chr8	131180201	131462801	+	LOC102554597
rno-miR-217-5p	chr8_131462801_131180202_+282599-LOC102554597	increase- decrease type	chr8	131180201	131462801	+	LOC102554597
rno-miR-880-5p	chr8_131462801_131180202_+282599-LOC102554597	increase- decrease type	chr8	131180201	131462801	+	LOC102554597
rno-miR-3553	chr8_131462801_131180202_+282599-LOC102554597	increase- decrease type	chr8	131180201	131462801	+	LOC102554597
rno-miR-3552	chr8_131462801_131180202_+282599-LOC102554597	increase- decrease type	chr8	131180201	131462801	+	LOC102554597
rno-miR-3560	chr8_131462801_131180202_+282599-LOC102554597	increase- decrease type	chr8	131180201	131462801	+	LOC102554597
rno-miR-296-5p	chr8_131462801_131180202_+282599-LOC102554597	increase- decrease type	chr8	131180201	131462801	+	LOC102554597
rno-miR-3562	chr8_131462801_131180202_+282599-LOC102554597	increase- decrease type	chr8	131180201	131462801	+	LOC102554597
rno-miR-30e-3p	chr8_131462801_131180202_+282599-LOC102554597	increase- decrease type	chr8	131180201	131462801	+	LOC102554597
rno-miR-708-3p	chr8_131462801_131180202_+282599-LOC102554597	increase- decrease type	chr8	131180201	131462801	+	LOC102554597
rno-miR-133a-3p	chr8_131462801_131180202_+282599-LOC102554597	increase- decrease type	chr8	131180201	131462801	+	LOC102554597
rno-miR-3568	chr8_131462801_131180202_+282599-LOC102554597	increase- decrease type	chr8	131180201	131462801	+	LOC102554597
rno-miR-134-5p	chr8_131462801_131180202_+282599-LOC102554597	increase- decrease type	chr8	131180201	131462801	+	LOC102554597
rno-miR-300-5p	chr8_131462801_131180202_+282599-LOC102554597	increase- decrease type	chr8	131180201	131462801	+	LOC102554597
rno-miR-493-5p	chr8_131462801_131180202_+282599-LOC102554597	increase- decrease type	chr8	131180201	131462801	+	LOC102554597
rno-miR-3569	chr8_131462801_131180202_+282599-LOC102554597	increase- decrease type	chr8	131180201	131462801	+	LOC102554597
rno-miR-3564	chr8_131462801_131180202_+282599-LOC102554597	increase- decrease type	chr8	131180201	131462801	+	LOC102554597
rno-miR-3084a-3p	chr8_131462801_131180202_+282599-LOC102554597	increase- decrease type	chr8	131180201	131462801	+	LOC102554597
rno-miR-3570	chr8_131462801_131180202_+282599-LOC102554597	increase- decrease type	chr8	131180201	131462801	+	LOC102554597
rno-miR-345-3p	chr8_131462801_131180202_+282599-LOC102554597	increase- decrease type	chr8	131180201	131462801	+	LOC102554597
rno-miR-126b	chr8_131462801_131180202_+282599-LOC102554597	increase- decrease type	chr8	131180201	131462801	+	LOC102554597
rno-miR-542-5p	chr8_131462801_131180202_+282599-LOC102554597	increase- decrease type	chr8	131180201	131462801	+	LOC102554597
rno-miR-217-3p	chr8_131462801_131180202_+282599-LOC102554597	increase- decrease type	chr8	131180201	131462801	+	LOC102554597
rno-miR-494-5p	chr8_131462801_131180202_+282599-LOC102554597	increase- decrease type	chr8	131180201	131462801	+	LOC102554597
rno-miR-3575	chr8_131462801_131180202_+282599-LOC102554597	increase- decrease type	chr8	131180201	131462801	+	LOC102554597
rno-miR-3577	chr8_131462801_131180202_+282599-LOC102554597	increase- decrease type	chr8	131180201	131462801	+	LOC102554597
rno-miR-471-5p	chr8_131462801_131180202_+282599-LOC102554597	increase- decrease type	chr8	131180201	131462801	+	LOC102554597
rno-miR-3576	chr8_131462801_131180202_+282599-LOC102554597	increase- decrease type	chr8	131180201	131462801	+	LOC102554597
rno-miR-296-3p	chr8_131462801_131180202_+282599-LOC102554597	increase- decrease type	chr8	131180201	131462801	+	LOC102554597
rno-miR-294	chr8_131462801_131180202_+282599-LOC102554597	increase- decrease type	chr8	131180201	131462801	+	LOC102554597
rno-miR-344g	chr8_131462801_131180202_+282599-LOC102554597	increase- decrease type	chr8	131180201	131462801	+	LOC102554597
rno-miR-206-3p	chr8_131462801_131180202_+282599-LOC102554597	increase- decrease type	chr8	131180201	131462801	+	LOC102554597
rno-miR-879-3p	chr8_131462801_131180202_+282599-LOC102554597	increase- decrease type	chr8	131180201	131462801	+	LOC102554597
rno-miR-344i	chr8_131462801_131180202_+282599-LOC102554597	increase- decrease type	chr8	131180201	131462801	+	LOC102554597
rno-miR-297	chr8_131462801_131180202_+282599-LOC102554597	increase- decrease type	chr8	131180201	131462801	+	LOC102554597
rno-miR-290	chr8_131462801_131180202_+282599-LOC102554597	increase- decrease type	chr8	131180201	131462801	+	LOC102554597
rno-miR-483-3p	chr8_131462801_131180202_+282599-LOC102554597	increase- decrease type	chr8	131180201	131462801	+	LOC102554597
rno-miR-741-3p	chr8_131462801_131180202_+282599-LOC102554597	increase- decrease type	chr8	131180201	131462801	+	LOC102554597
rno-miR-300-3p	chr8_131462801_131180202_+282599-LOC102554597	increase- decrease type	chr8	131180201	131462801	+	LOC102554597
rno-miR-3589	chr8_131462801_131180202_+282599-LOC102554597	increase- decrease type	chr8	131180201	131462801	+	LOC102554597
rno-miR-92b-5p	chr8_131462801_131180202_+282599-LOC102554597	increase- decrease type	chr8	131180201	131462801	+	LOC102554597
rno-miR-3102	chr8_131462801_131180202_+282599-LOC102554597	increase- decrease type	chr8	131180201	131462801	+	LOC102554597
rno-miR-3084a-5p	chr8_131462801_131180202_+282599-LOC102554597	increase- decrease type	chr8	131180201	131462801	+	LOC102554597
rno-miR-29a-3p	chr8_131462801_131180202_+282599-LOC102554597	increase- decrease type	chr8	131180201	131462801	+	LOC102554597
rno-miR-3588	chr8_131462801_131180202_+282599-LOC102554597	increase- decrease type	chr8	131180201	131462801	+	LOC102554597
rno-miR-293-3p	chr13_96153577_96141606_+11971-Desi2	increase- decrease type	chr13	96141605	96153577	+	Desi2
rno-miR-449c-5p	chr13_96153577_96141606_+11971-Desi2	increase- decrease type	chr13	96141605	96153577	+	Desi2
rno-miR-207	chr13_96153577_96141606_+11971-Desi2	increase- decrease type	chr13	96141605	96153577	+	Desi2
rno-miR-292-3p	chr13_96153577_96141606_+11971-Desi2	increase- decrease type	chr13	96141605	96153577	+	Desi2
rno-miR-34a-5p	chr13_96153577_96141606_+11971-Desi2	increase- decrease type	chr13	96141605	96153577	+	Desi2
rno-miR-130b-5p	chr13_96153577_96141606_+11971-Desi2	increase- decrease type	chr13	96141605	96153577	+	Desi2
rno-miR-708-5p	chr13_96153577_96141606_+11971-Desi2	increase- decrease type	chr13	96141605	96153577	+	Desi2
rno-miR-449a-5p	chr13_96153577_96141606_+11971-Desi2	increase- decrease type	chr13	96141605	96153577	+	Desi2
rno-miR-6322	chr14_91510219_91468957_-41262-Zpbp	increase- decrease type	chr14	91468956	91510219	-	Zpbp
rno-miR-6332	chr14_91510219_91468957_-41262-Zpbp	increase- decrease type	chr14	91468956	91510219	-	Zpbp
rno-miR-192-3p	chr1_195866944_195625166_-241778-LOC102549884	increase- decrease type	chr1	195625165	195866944	-	LOC102549884
rno-miR-196b-5p	chr1_195866944_195625166_-241778-LOC102549884	increase- decrease type	chr1	195625165	195866944	-	LOC102549884
rno-miR-1843b-5p	chr1_195866944_195625166_-241778-LOC102549884	increase- decrease type	chr1	195625165	195866944	-	LOC102549884
rno-miR-339-5p	chr1_195866944_195625166_-241778-LOC102549884	increase- decrease type	chr1	195625165	195866944	-	LOC102549884
rno-miR-511-5p	chr1_195866944_195625166_-241778-LOC102549884	increase- decrease type	chr1	195625165	195866944	-	LOC102549884
rno-miR-678	chr1_195866944_195625166_-241778-LOC102549884	increase- decrease type	chr1	195625165	195866944	-	LOC102549884
rno-miR-679	chr1_195866944_195625166_-241778-LOC102549884	increase- decrease type	chr1	195625165	195866944	-	LOC102549884
rno-miR-1188-5p	chr1_195866944_195625166_-241778-LOC102549884	increase- decrease type	chr1	195625165	195866944	-	LOC102549884
rno-miR-490-3p	chr1_195866944_195625166_-241778-LOC102549884	increase- decrease type	chr1	195625165	195866944	-	LOC102549884
rno-miR-764-3p	chr1_195866944_195625166_-241778-LOC102549884	increase- decrease type	chr1	195625165	195866944	-	LOC102549884
rno-miR-489-3p	chr1_195866944_195625166_-241778-LOC102549884	increase- decrease type	chr1	195625165	195866944	-	LOC102549884
rno-miR-500-3p	chr1_195866944_195625166_-241778-LOC102549884	increase- decrease type	chr1	195625165	195866944	-	LOC102549884
rno-miR-133b-3p	chr1_195866944_195625166_-241778-LOC102549884	increase- decrease type	chr1	195625165	195866944	-	LOC102549884
rno-miR-196c-3p	chr1_195866944_195625166_-241778-LOC102549884	increase- decrease type	chr1	195625165	195866944	-	LOC102549884
rno-miR-741-5p	chr1_195866944_195625166_-241778-LOC102549884	increase- decrease type	chr1	195625165	195866944	-	LOC102549884
rno-miR-125b-5p	chr1_195866944_195625166_-241778-LOC102549884	increase- decrease type	chr1	195625165	195866944	-	LOC102549884
rno-miR-1199-5p	chr1_195866944_195625166_-241778-LOC102549884	increase- decrease type	chr1	195625165	195866944	-	LOC102549884
rno-miR-23b-5p	chr1_195866944_195625166_-241778-LOC102549884	increase- decrease type	chr1	195625165	195866944	-	LOC102549884
rno-miR-665	chr1_195866944_195625166_-241778-LOC102549884	increase- decrease type	chr1	195625165	195866944	-	LOC102549884
rno-miR-214-3p	chr1_195866944_195625166_-241778-LOC102549884	increase- decrease type	chr1	195625165	195866944	-	LOC102549884
rno-miR-299a-3p	chr1_195866944_195625166_-241778-LOC102549884	increase- decrease type	chr1	195625165	195866944	-	LOC102549884
rno-miR-490-5p	chr1_195866944_195625166_-241778-LOC102549884	increase- decrease type	chr1	195625165	195866944	-	LOC102549884
rno-miR-144-5p	chr1_195866944_195625166_-241778-LOC102549884	increase- decrease type	chr1	195625165	195866944	-	LOC102549884
rno-miR-672-3p	chr1_195866944_195625166_-241778-LOC102549884	increase- decrease type	chr1	195625165	195866944	-	LOC102549884
rno-miR-100-3p	chr1_195866944_195625166_-241778-LOC102549884	increase- decrease type	chr1	195625165	195866944	-	LOC102549884
rno-miR-362-5p	chr1_195866944_195625166_-241778-LOC102549884	increase- decrease type	chr1	195625165	195866944	-	LOC102549884
rno-miR-192-5p	chr1_195866944_195625166_-241778-LOC102549884	increase- decrease type	chr1	195625165	195866944	-	LOC102549884
rno-miR-21-3p	chr1_195866944_195625166_-241778-LOC102549884	increase- decrease type	chr1	195625165	195866944	-	LOC102549884
rno-miR-122-5p	chr1_195866944_195625166_-241778-LOC102549884	increase- decrease type	chr1	195625165	195866944	-	LOC102549884
rno-miR-351-5p	chr1_195866944_195625166_-241778-LOC102549884	increase- decrease type	chr1	195625165	195866944	-	LOC102549884
rno-miR-196c-5p	chr1_195866944_195625166_-241778-LOC102549884	increase- decrease type	chr1	195625165	195866944	-	LOC102549884
rno-miR-202-3p	chr1_195866944_195625166_-241778-LOC102549884	increase- decrease type	chr1	195625165	195866944	-	LOC102549884
rno-miR-761	chr1_195866944_195625166_-241778-LOC102549884	increase- decrease type	chr1	195625165	195866944	-	LOC102549884
rno-miR-329-3p	chr1_195866944_195625166_-241778-LOC102549884	increase- decrease type	chr1	195625165	195866944	-	LOC102549884
rno-miR-551b-5p	chr1_195866944_195625166_-241778-LOC102549884	increase- decrease type	chr1	195625165	195866944	-	LOC102549884
rno-miR-329-5p	chr1_195866944_195625166_-241778-LOC102549884	increase- decrease type	chr1	195625165	195866944	-	LOC102549884
rno-miR-30b-3p	chr1_195866944_195625166_-241778-LOC102549884	increase- decrease type	chr1	195625165	195866944	-	LOC102549884
rno-miR-501-5p	chr1_195866944_195625166_-241778-LOC102549884	increase- decrease type	chr1	195625165	195866944	-	LOC102549884
rno-miR-181a-5p	chr1_195866944_195625166_-241778-LOC102549884	increase- decrease type	chr1	195625165	195866944	-	LOC102549884
rno-miR-484	chr1_195866944_195625166_-241778-LOC102549884	increase- decrease type	chr1	195625165	195866944	-	LOC102549884
rno-miR-742-5p	chr1_195866944_195625166_-241778-LOC102549884	increase- decrease type	chr1	195625165	195866944	-	LOC102549884
rno-miR-1896	chr1_195866944_195625166_-241778-LOC102549884	increase- decrease type	chr1	195625165	195866944	-	LOC102549884
rno-miR-196a-5p	chr1_195866944_195625166_-241778-LOC102549884	increase- decrease type	chr1	195625165	195866944	-	LOC102549884
rno-miR-1843a-5p	chr1_195866944_195625166_-241778-LOC102549884	increase- decrease type	chr1	195625165	195866944	-	LOC102549884
rno-miR-350	chr1_195866944_195625166_-241778-LOC102549884	increase- decrease type	chr1	195625165	195866944	-	LOC102549884
rno-miR-125b-2-3p	chr1_195866944_195625166_-241778-LOC102549884	increase- decrease type	chr1	195625165	195866944	-	LOC102549884
rno-miR-204-3p	chr1_195866944_195625166_-241778-LOC102549884	increase- decrease type	chr1	195625165	195866944	-	LOC102549884
rno-miR-330-3p	chr1_195866944_195625166_-241778-LOC102549884	increase- decrease type	chr1	195625165	195866944	-	LOC102549884
rno-miR-346	chr1_195866944_195625166_-241778-LOC102549884	increase- decrease type	chr1	195625165	195866944	-	LOC102549884
rno-miR-105	chr1_195866944_195625166_-241778-LOC102549884	increase- decrease type	chr1	195625165	195866944	-	LOC102549884
rno-miR-349	chr1_195866944_195625166_-241778-LOC102549884	increase- decrease type	chr1	195625165	195866944	-	LOC102549884
rno-miR-343	chr1_195866944_195625166_-241778-LOC102549884	increase- decrease type	chr1	195625165	195866944	-	LOC102549884
rno-miR-132-3p	chr1_195866944_195625166_-241778-LOC102549884	increase- decrease type	chr1	195625165	195866944	-	LOC102549884
rno-miR-673-5p	chr1_195866944_195625166_-241778-LOC102549884	increase- decrease type	chr1	195625165	195866944	-	LOC102549884
rno-miR-365-3p	chr1_195866944_195625166_-241778-LOC102549884	increase- decrease type	chr1	195625165	195866944	-	LOC102549884
rno-miR-3586-5p	chr1_195866944_195625166_-241778-LOC102549884	increase- decrease type	chr1	195625165	195866944	-	LOC102549884
rno-miR-1839-5p	chr1_195866944_195625166_-241778-LOC102549884	increase- decrease type	chr1	195625165	195866944	-	LOC102549884
rno-miR-196b-3p	chr1_195866944_195625166_-241778-LOC102549884	increase- decrease type	chr1	195625165	195866944	-	LOC102549884
rno-miR-291a-5p	chr1_195866944_195625166_-241778-LOC102549884	increase- decrease type	chr1	195625165	195866944	-	LOC102549884
rno-miR-1956-5p	chr1_195866944_195625166_-241778-LOC102549884	increase- decrease type	chr1	195625165	195866944	-	LOC102549884
rno-miR-331-3p	chr1_195866944_195625166_-241778-LOC102549884	increase- decrease type	chr1	195625165	195866944	-	LOC102549884
rno-miR-376c-5p	chr1_195866944_195625166_-241778-LOC102549884	increase- decrease type	chr1	195625165	195866944	-	LOC102549884
rno-miR-125a-5p	chr1_195866944_195625166_-241778-LOC102549884	increase- decrease type	chr1	195625165	195866944	-	LOC102549884
rno-miR-154-5p	chr1_195866944_195625166_-241778-LOC102549884	increase- decrease type	chr1	195625165	195866944	-	LOC102549884
rno-miR-1912-3p	chr1_195866944_195625166_-241778-LOC102549884	increase- decrease type	chr1	195625165	195866944	-	LOC102549884
rno-miR-194-3p	chr1_195866944_195625166_-241778-LOC102549884	increase- decrease type	chr1	195625165	195866944	-	LOC102549884
rno-miR-23a-5p	chr1_195866944_195625166_-241778-LOC102549884	increase- decrease type	chr1	195625165	195866944	-	LOC102549884
rno-miR-500-5p	chr1_195866944_195625166_-241778-LOC102549884	increase- decrease type	chr1	195625165	195866944	-	LOC102549884
rno-miR-143-5p	chr1_195866944_195625166_-241778-LOC102549884	increase- decrease type	chr1	195625165	195866944	-	LOC102549884
rno-miR-181b-2-3p	chr1_195866944_195625166_-241778-LOC102549884	increase- decrease type	chr1	195625165	195866944	-	LOC102549884
rno-miR-330-5p	chr1_195866944_195625166_-241778-LOC102549884	increase- decrease type	chr1	195625165	195866944	-	LOC102549884
rno-miR-155-3p	chr1_195866944_195625166_-241778-LOC102549884	increase- decrease type	chr1	195625165	195866944	-	LOC102549884
rno-miR-205	chr1_195866944_195625166_-241778-LOC102549884	increase- decrease type	chr1	195625165	195866944	-	LOC102549884
rno-miR-327	chr1_195866944_195625166_-241778-LOC102549884	increase- decrease type	chr1	195625165	195866944	-	LOC102549884
rno-miR-132-5p	chr1_195866944_195625166_-241778-LOC102549884	increase- decrease type	chr1	195625165	195866944	-	LOC102549884
rno-miR-207	chr1_195866944_195625166_-241778-LOC102549884	increase- decrease type	chr1	195625165	195866944	-	LOC102549884
rno-miR-3075	chr1_195866944_195625166_-241778-LOC102549884	increase- decrease type	chr1	195625165	195866944	-	LOC102549884
rno-miR-1-5p	chr1_195866944_195625166_-241778-LOC102549884	increase- decrease type	chr1	195625165	195866944	-	LOC102549884
rno-miR-503-3p	chr1_195866944_195625166_-241778-LOC102549884	increase- decrease type	chr1	195625165	195866944	-	LOC102549884
rno-miR-652-5p	chr1_195866944_195625166_-241778-LOC102549884	increase- decrease type	chr1	195625165	195866944	-	LOC102549884
rno-miR-3072	chr1_195866944_195625166_-241778-LOC102549884	increase- decrease type	chr1	195625165	195866944	-	LOC102549884
rno-miR-383-5p	chr1_195866944_195625166_-241778-LOC102549884	increase- decrease type	chr1	195625165	195866944	-	LOC102549884
rno-miR-344b-3p	chr1_195866944_195625166_-241778-LOC102549884	increase- decrease type	chr1	195625165	195866944	-	LOC102549884
rno-miR-216b-5p	chr1_195866944_195625166_-241778-LOC102549884	increase- decrease type	chr1	195625165	195866944	-	LOC102549884
rno-miR-337-3p	chr1_195866944_195625166_-241778-LOC102549884	increase- decrease type	chr1	195625165	195866944	-	LOC102549884
rno-miR-711	chr1_195866944_195625166_-241778-LOC102549884	increase- decrease type	chr1	195625165	195866944	-	LOC102549884
rno-miR-194-5p	chr1_195866944_195625166_-241778-LOC102549884	increase- decrease type	chr1	195625165	195866944	-	LOC102549884
rno-miR-3573-3p	chr1_195866944_195625166_-241778-LOC102549884	increase- decrease type	chr1	195625165	195866944	-	LOC102549884
rno-miR-344a-5p	chr1_195866944_195625166_-241778-LOC102549884	increase- decrease type	chr1	195625165	195866944	-	LOC102549884
rno-miR-143-3p	chr1_195866944_195625166_-241778-LOC102549884	increase- decrease type	chr1	195625165	195866944	-	LOC102549884
rno-miR-336-5p	chr1_195866944_195625166_-241778-LOC102549884	increase- decrease type	chr1	195625165	195866944	-	LOC102549884
rno-miR-3561-5p	chr1_195866944_195625166_-241778-LOC102549884	increase- decrease type	chr1	195625165	195866944	-	LOC102549884
rno-miR-497-5p	chr1_195866944_195625166_-241778-LOC102549884	increase- decrease type	chr1	195625165	195866944	-	LOC102549884
rno-miR-325-5p	chr1_195866944_195625166_-241778-LOC102549884	increase- decrease type	chr1	195625165	195866944	-	LOC102549884
rno-miR-301a-5p	chr1_195866944_195625166_-241778-LOC102549884	increase- decrease type	chr1	195625165	195866944	-	LOC102549884
rno-miR-181a-2-3p	chr1_195866944_195625166_-241778-LOC102549884	increase- decrease type	chr1	195625165	195866944	-	LOC102549884
rno-miR-361-3p	chr1_195866944_195625166_-241778-LOC102549884	increase- decrease type	chr1	195625165	195866944	-	LOC102549884
rno-miR-193a-3p	chr1_195866944_195625166_-241778-LOC102549884	increase- decrease type	chr1	195625165	195866944	-	LOC102549884
rno-miR-383-3p	chr1_195866944_195625166_-241778-LOC102549884	increase- decrease type	chr1	195625165	195866944	-	LOC102549884
rno-miR-222-3p	chr1_195866944_195625166_-241778-LOC102549884	increase- decrease type	chr1	195625165	195866944	-	LOC102549884
rno-miR-3585-5p	chr1_195866944_195625166_-241778-LOC102549884	increase- decrease type	chr1	195625165	195866944	-	LOC102549884
rno-miR-702-5p	chr1_195866944_195625166_-241778-LOC102549884	increase- decrease type	chr1	195625165	195866944	-	LOC102549884
rno-miR-301b-5p	chr1_195866944_195625166_-241778-LOC102549884	increase- decrease type	chr1	195625165	195866944	-	LOC102549884
rno-miR-433-5p	chr1_195866944_195625166_-241778-LOC102549884	increase- decrease type	chr1	195625165	195866944	-	LOC102549884
rno-miR-674-5p	chr1_195866944_195625166_-241778-LOC102549884	increase- decrease type	chr1	195625165	195866944	-	LOC102549884
rno-miR-326-3p	chr1_195866944_195625166_-241778-LOC102549884	increase- decrease type	chr1	195625165	195866944	-	LOC102549884
rno-miR-7578	chr1_195866944_195625166_-241778-LOC102549884	increase- decrease type	chr1	195625165	195866944	-	LOC102549884
rno-miR-382-5p	chr1_195866944_195625166_-241778-LOC102549884	increase- decrease type	chr1	195625165	195866944	-	LOC102549884
rno-miR-221-5p	chr1_195866944_195625166_-241778-LOC102549884	increase- decrease type	chr1	195625165	195866944	-	LOC102549884
rno-miR-153-5p	chr1_195866944_195625166_-241778-LOC102549884	increase- decrease type	chr1	195625165	195866944	-	LOC102549884
rno-miR-3586-3p	chr1_195866944_195625166_-241778-LOC102549884	increase- decrease type	chr1	195625165	195866944	-	LOC102549884
rno-miR-200a-5p	chr1_195866944_195625166_-241778-LOC102549884	increase- decrease type	chr1	195625165	195866944	-	LOC102549884
rno-miR-3561-3p	chr1_195866944_195625166_-241778-LOC102549884	increase- decrease type	chr1	195625165	195866944	-	LOC102549884
rno-miR-34c-5p	chr1_195866944_195625166_-241778-LOC102549884	increase- decrease type	chr1	195625165	195866944	-	LOC102549884
rno-miR-210-5p	chr1_195866944_195625166_-241778-LOC102549884	increase- decrease type	chr1	195625165	195866944	-	LOC102549884
rno-miR-195-5p	chr1_195866944_195625166_-241778-LOC102549884	increase- decrease type	chr1	195625165	195866944	-	LOC102549884
rno-miR-224-3p	chr1_195866944_195625166_-241778-LOC102549884	increase- decrease type	chr1	195625165	195866944	-	LOC102549884
rno-miR-3551-5p	chr1_195866944_195625166_-241778-LOC102549884	increase- decrease type	chr1	195625165	195866944	-	LOC102549884
rno-miR-421-5p	chr1_195866944_195625166_-241778-LOC102549884	increase- decrease type	chr1	195625165	195866944	-	LOC102549884
rno-miR-874-5p	chr1_195866944_195625166_-241778-LOC102549884	increase- decrease type	chr1	195625165	195866944	-	LOC102549884
rno-miR-201-3p	chr1_195866944_195625166_-241778-LOC102549884	increase- decrease type	chr1	195625165	195866944	-	LOC102549884
rno-miR-465-3p	chr1_195866944_195625166_-241778-LOC102549884	increase- decrease type	chr1	195625165	195866944	-	LOC102549884
rno-miR-632	chr1_195866944_195625166_-241778-LOC102549884	increase- decrease type	chr1	195625165	195866944	-	LOC102549884
rno-miR-702-3p	chr1_195866944_195625166_-241778-LOC102549884	increase- decrease type	chr1	195625165	195866944	-	LOC102549884
rno-miR-326-5p	chr1_195866944_195625166_-241778-LOC102549884	increase- decrease type	chr1	195625165	195866944	-	LOC102549884
rno-miR-878	chr1_195866944_195625166_-241778-LOC102549884	increase- decrease type	chr1	195625165	195866944	-	LOC102549884
rno-miR-10a-5p	chr1_195866944_195625166_-241778-LOC102549884	increase- decrease type	chr1	195625165	195866944	-	LOC102549884
rno-miR-193b-3p	chr1_195866944_195625166_-241778-LOC102549884	increase- decrease type	chr1	195625165	195866944	-	LOC102549884
rno-miR-141-5p	chr1_195866944_195625166_-241778-LOC102549884	increase- decrease type	chr1	195625165	195866944	-	LOC102549884
rno-miR-19a-3p	chr1_195866944_195625166_-241778-LOC102549884	increase- decrease type	chr1	195625165	195866944	-	LOC102549884
rno-miR-185-3p	chr1_195866944_195625166_-241778-LOC102549884	increase- decrease type	chr1	195625165	195866944	-	LOC102549884
rno-miR-338-3p	chr1_195866944_195625166_-241778-LOC102549884	increase- decrease type	chr1	195625165	195866944	-	LOC102549884
rno-miR-216a-5p	chr1_195866944_195625166_-241778-LOC102549884	increase- decrease type	chr1	195625165	195866944	-	LOC102549884
rno-miR-351-3p	chr1_195866944_195625166_-241778-LOC102549884	increase- decrease type	chr1	195625165	195866944	-	LOC102549884
rno-miR-92a-2-5p	chr1_195866944_195625166_-241778-LOC102549884	increase- decrease type	chr1	195625165	195866944	-	LOC102549884
rno-miR-1949	chr1_195866944_195625166_-241778-LOC102549884	increase- decrease type	chr1	195625165	195866944	-	LOC102549884
rno-miR-455-5p	chr1_195866944_195625166_-241778-LOC102549884	increase- decrease type	chr1	195625165	195866944	-	LOC102549884
rno-miR-504	chr1_195866944_195625166_-241778-LOC102549884	increase- decrease type	chr1	195625165	195866944	-	LOC102549884
rno-miR-3584-3p	chr1_195866944_195625166_-241778-LOC102549884	increase- decrease type	chr1	195625165	195866944	-	LOC102549884
rno-miR-628	chr1_195866944_195625166_-241778-LOC102549884	increase- decrease type	chr1	195625165	195866944	-	LOC102549884
rno-miR-19b-3p	chr1_195866944_195625166_-241778-LOC102549884	increase- decrease type	chr1	195625165	195866944	-	LOC102549884
rno-miR-874-3p	chr1_195866944_195625166_-241778-LOC102549884	increase- decrease type	chr1	195625165	195866944	-	LOC102549884
rno-miR-211-5p	chr1_195866944_195625166_-241778-LOC102549884	increase- decrease type	chr1	195625165	195866944	-	LOC102549884
rno-miR-152-3p	chr1_195866944_195625166_-241778-LOC102549884	increase- decrease type	chr1	195625165	195866944	-	LOC102549884
rno-miR-31a-5p	chr1_195866944_195625166_-241778-LOC102549884	increase- decrease type	chr1	195625165	195866944	-	LOC102549884
rno-miR-3084d	chr1_195866944_195625166_-241778-LOC102549884	increase- decrease type	chr1	195625165	195866944	-	LOC102549884
rno-miR-409b	chr1_195866944_195625166_-241778-LOC102549884	increase- decrease type	chr1	195625165	195866944	-	LOC102549884
rno-miR-410-5p	chr1_195866944_195625166_-241778-LOC102549884	increase- decrease type	chr1	195625165	195866944	-	LOC102549884
rno-miR-615	chr1_195866944_195625166_-241778-LOC102549884	increase- decrease type	chr1	195625165	195866944	-	LOC102549884
rno-miR-3573-5p	chr1_195866944_195625166_-241778-LOC102549884	increase- decrease type	chr1	195625165	195866944	-	LOC102549884
rno-miR-384-3p	chr1_195866944_195625166_-241778-LOC102549884	increase- decrease type	chr1	195625165	195866944	-	LOC102549884
rno-miR-653-3p	chr1_195866944_195625166_-241778-LOC102549884	increase- decrease type	chr1	195625165	195866944	-	LOC102549884
rno-miR-216a-3p	chr1_195866944_195625166_-241778-LOC102549884	increase- decrease type	chr1	195625165	195866944	-	LOC102549884
rno-miR-338-5p	chr1_195866944_195625166_-241778-LOC102549884	increase- decrease type	chr1	195625165	195866944	-	LOC102549884
rno-miR-873-5p	chr1_195866944_195625166_-241778-LOC102549884	increase- decrease type	chr1	195625165	195866944	-	LOC102549884
rno-miR-185-5p	chr1_195866944_195625166_-241778-LOC102549884	increase- decrease type	chr1	195625165	195866944	-	LOC102549884
rno-miR-107-3p	chr1_195866944_195625166_-241778-LOC102549884	increase- decrease type	chr1	195625165	195866944	-	LOC102549884
rno-miR-219a-2-3p	chr1_195866944_195625166_-241778-LOC102549884	increase- decrease type	chr1	195625165	195866944	-	LOC102549884
rno-miR-361-5p	chr1_195866944_195625166_-241778-LOC102549884	increase- decrease type	chr1	195625165	195866944	-	LOC102549884
rno-miR-193a-5p	chr1_195866944_195625166_-241778-LOC102549884	increase- decrease type	chr1	195625165	195866944	-	LOC102549884
rno-miR-212-3p	chr1_195866944_195625166_-241778-LOC102549884	increase- decrease type	chr1	195625165	195866944	-	LOC102549884
rno-miR-455-3p	chr1_195866944_195625166_-241778-LOC102549884	increase- decrease type	chr1	195625165	195866944	-	LOC102549884
rno-miR-3584-5p	chr1_195866944_195625166_-241778-LOC102549884	increase- decrease type	chr1	195625165	195866944	-	LOC102549884
rno-miR-3473	chr1_195866944_195625166_-241778-LOC102549884	increase- decrease type	chr1	195625165	195866944	-	LOC102549884
rno-miR-140-3p	chr1_195866944_195625166_-241778-LOC102549884	increase- decrease type	chr1	195625165	195866944	-	LOC102549884
rno-miR-19b-2-5p	chr1_195866944_195625166_-241778-LOC102549884	increase- decrease type	chr1	195625165	195866944	-	LOC102549884
rno-miR-448-5p	chr1_195866944_195625166_-241778-LOC102549884	increase- decrease type	chr1	195625165	195866944	-	LOC102549884
rno-miR-3593-5p	chr1_195866944_195625166_-241778-LOC102549884	increase- decrease type	chr1	195625165	195866944	-	LOC102549884
rno-miR-466d	chr1_195866944_195625166_-241778-LOC102549884	increase- decrease type	chr1	195625165	195866944	-	LOC102549884
rno-miR-345-5p	chr1_195866944_195625166_-241778-LOC102549884	increase- decrease type	chr1	195625165	195866944	-	LOC102549884
rno-miR-199a-5p	chr1_195866944_195625166_-241778-LOC102549884	increase- decrease type	chr1	195625165	195866944	-	LOC102549884
rno-miR-18a-3p	chr1_195866944_195625166_-241778-LOC102549884	increase- decrease type	chr1	195625165	195866944	-	LOC102549884
rno-miR-322-5p	chr1_195866944_195625166_-241778-LOC102549884	increase- decrease type	chr1	195625165	195866944	-	LOC102549884
rno-miR-3084b-3p	chr1_195866944_195625166_-241778-LOC102549884	increase- decrease type	chr1	195625165	195866944	-	LOC102549884
rno-miR-3120	chr1_195866944_195625166_-241778-LOC102549884	increase- decrease type	chr1	195625165	195866944	-	LOC102549884
rno-miR-191a-3p	chr1_195866944_195625166_-241778-LOC102549884	increase- decrease type	chr1	195625165	195866944	-	LOC102549884
rno-miR-139-5p	chr1_195866944_195625166_-241778-LOC102549884	increase- decrease type	chr1	195625165	195866944	-	LOC102549884
rno-miR-466b-2-3p	chr1_195866944_195625166_-241778-LOC102549884	increase- decrease type	chr1	195625165	195866944	-	LOC102549884
rno-miR-18a-5p	chr1_195866944_195625166_-241778-LOC102549884	increase- decrease type	chr1	195625165	195866944	-	LOC102549884
rno-miR-3558-5p	chr1_195866944_195625166_-241778-LOC102549884	increase- decrease type	chr1	195625165	195866944	-	LOC102549884
rno-miR-873-3p	chr1_195866944_195625166_-241778-LOC102549884	increase- decrease type	chr1	195625165	195866944	-	LOC102549884
rno-miR-466b-3p	chr1_195866944_195625166_-241778-LOC102549884	increase- decrease type	chr1	195625165	195866944	-	LOC102549884
rno-miR-34a-5p	chr1_195866944_195625166_-241778-LOC102549884	increase- decrease type	chr1	195625165	195866944	-	LOC102549884
rno-miR-130b-5p	chr1_195866944_195625166_-241778-LOC102549884	increase- decrease type	chr1	195625165	195866944	-	LOC102549884
rno-miR-505-5p	chr1_195866944_195625166_-241778-LOC102549884	increase- decrease type	chr1	195625165	195866944	-	LOC102549884
rno-miR-770-3p	chr1_195866944_195625166_-241778-LOC102549884	increase- decrease type	chr1	195625165	195866944	-	LOC102549884
rno-miR-505-3p	chr1_195866944_195625166_-241778-LOC102549884	increase- decrease type	chr1	195625165	195866944	-	LOC102549884
rno-miR-3557-5p	chr1_195866944_195625166_-241778-LOC102549884	increase- decrease type	chr1	195625165	195866944	-	LOC102549884
rno-miR-26b-3p	chr1_195866944_195625166_-241778-LOC102549884	increase- decrease type	chr1	195625165	195866944	-	LOC102549884
rno-miR-92a-1-5p	chr1_195866944_195625166_-241778-LOC102549884	increase- decrease type	chr1	195625165	195866944	-	LOC102549884
rno-miR-150-5p	chr1_195866944_195625166_-241778-LOC102549884	increase- decrease type	chr1	195625165	195866944	-	LOC102549884
rno-miR-666-3p	chr1_195866944_195625166_-241778-LOC102549884	increase- decrease type	chr1	195625165	195866944	-	LOC102549884
rno-miR-3583-3p	chr1_195866944_195625166_-241778-LOC102549884	increase- decrease type	chr1	195625165	195866944	-	LOC102549884
rno-miR-193b-5p	chr1_195866944_195625166_-241778-LOC102549884	increase- decrease type	chr1	195625165	195866944	-	LOC102549884
rno-miR-3084b-5p	chr1_195866944_195625166_-241778-LOC102549884	increase- decrease type	chr1	195625165	195866944	-	LOC102549884
rno-miR-139-3p	chr1_195866944_195625166_-241778-LOC102549884	increase- decrease type	chr1	195625165	195866944	-	LOC102549884
rno-miR-20b-5p	chr1_195866944_195625166_-241778-LOC102549884	increase- decrease type	chr1	195625165	195866944	-	LOC102549884
rno-miR-664-2-5p	chr1_195866944_195625166_-241778-LOC102549884	increase- decrease type	chr1	195625165	195866944	-	LOC102549884
rno-miR-26a-5p	chr1_195866944_195625166_-241778-LOC102549884	increase- decrease type	chr1	195625165	195866944	-	LOC102549884
rno-miR-3594-5p	chr1_195866944_195625166_-241778-LOC102549884	increase- decrease type	chr1	195625165	195866944	-	LOC102549884
rno-miR-883-5p	chr1_195866944_195625166_-241778-LOC102549884	increase- decrease type	chr1	195625165	195866944	-	LOC102549884
rno-miR-466b-5p	chr1_195866944_195625166_-241778-LOC102549884	increase- decrease type	chr1	195625165	195866944	-	LOC102549884
rno-miR-128-3p	chr1_195866944_195625166_-241778-LOC102549884	increase- decrease type	chr1	195625165	195866944	-	LOC102549884
rno-miR-151-3p	chr1_195866944_195625166_-241778-LOC102549884	increase- decrease type	chr1	195625165	195866944	-	LOC102549884
rno-miR-7b	chr1_195866944_195625166_-241778-LOC102549884	increase- decrease type	chr1	195625165	195866944	-	LOC102549884
rno-miR-770-5p	chr1_195866944_195625166_-241778-LOC102549884	increase- decrease type	chr1	195625165	195866944	-	LOC102549884
rno-miR-323-5p	chr1_195866944_195625166_-241778-LOC102549884	increase- decrease type	chr1	195625165	195866944	-	LOC102549884
rno-miR-3084c-3p	chr1_195866944_195625166_-241778-LOC102549884	increase- decrease type	chr1	195625165	195866944	-	LOC102549884
rno-miR-30c-2-3p	chr1_195866944_195625166_-241778-LOC102549884	increase- decrease type	chr1	195625165	195866944	-	LOC102549884
rno-miR-664-1-5p	chr1_195866944_195625166_-241778-LOC102549884	increase- decrease type	chr1	195625165	195866944	-	LOC102549884
rno-miR-218a-5p	chr1_195866944_195625166_-241778-LOC102549884	increase- decrease type	chr1	195625165	195866944	-	LOC102549884
rno-miR-1306-5p	chr1_195866944_195625166_-241778-LOC102549884	increase- decrease type	chr1	195625165	195866944	-	LOC102549884
rno-miR-130a-5p	chr1_195866944_195625166_-241778-LOC102549884	increase- decrease type	chr1	195625165	195866944	-	LOC102549884
rno-miR-370-5p	chr1_195866944_195625166_-241778-LOC102549884	increase- decrease type	chr1	195625165	195866944	-	LOC102549884
rno-miR-146b-5p	chr1_195866944_195625166_-241778-LOC102549884	increase- decrease type	chr1	195625165	195866944	-	LOC102549884
rno-miR-3065-3p	chr1_195866944_195625166_-241778-LOC102549884	increase- decrease type	chr1	195625165	195866944	-	LOC102549884
rno-miR-871-5p	chr1_195866944_195625166_-241778-LOC102549884	increase- decrease type	chr1	195625165	195866944	-	LOC102549884
rno-miR-24-1-5p	chr1_195866944_195625166_-241778-LOC102549884	increase- decrease type	chr1	195625165	195866944	-	LOC102549884
rno-miR-1193-3p	chr1_195866944_195625166_-241778-LOC102549884	increase- decrease type	chr1	195625165	195866944	-	LOC102549884
rno-miR-149-5p	chr1_195866944_195625166_-241778-LOC102549884	increase- decrease type	chr1	195625165	195866944	-	LOC102549884
rno-miR-221-3p	chr1_195866944_195625166_-241778-LOC102549884	increase- decrease type	chr1	195625165	195866944	-	LOC102549884
rno-miR-760-3p	chr1_195866944_195625166_-241778-LOC102549884	increase- decrease type	chr1	195625165	195866944	-	LOC102549884
rno-miR-667-5p	chr1_195866944_195625166_-241778-LOC102549884	increase- decrease type	chr1	195625165	195866944	-	LOC102549884
rno-miR-6319	chr1_195866944_195625166_-241778-LOC102549884	increase- decrease type	chr1	195625165	195866944	-	LOC102549884
rno-miR-6318	chr1_195866944_195625166_-241778-LOC102549884	increase- decrease type	chr1	195625165	195866944	-	LOC102549884
rno-miR-6317	chr1_195866944_195625166_-241778-LOC102549884	increase- decrease type	chr1	195625165	195866944	-	LOC102549884
rno-miR-6316	chr1_195866944_195625166_-241778-LOC102549884	increase- decrease type	chr1	195625165	195866944	-	LOC102549884
rno-miR-6315	chr1_195866944_195625166_-241778-LOC102549884	increase- decrease type	chr1	195625165	195866944	-	LOC102549884
rno-miR-6314	chr1_195866944_195625166_-241778-LOC102549884	increase- decrease type	chr1	195625165	195866944	-	LOC102549884
rno-miR-210-3p	chr1_195866944_195625166_-241778-LOC102549884	increase- decrease type	chr1	195625165	195866944	-	LOC102549884
rno-miR-3064-5p	chr1_195866944_195625166_-241778-LOC102549884	increase- decrease type	chr1	195625165	195866944	-	LOC102549884
rno-miR-6323	chr1_195866944_195625166_-241778-LOC102549884	increase- decrease type	chr1	195625165	195866944	-	LOC102549884
rno-miR-6321	chr1_195866944_195625166_-241778-LOC102549884	increase- decrease type	chr1	195625165	195866944	-	LOC102549884
rno-miR-6320	chr1_195866944_195625166_-241778-LOC102549884	increase- decrease type	chr1	195625165	195866944	-	LOC102549884
rno-miR-1-3p	chr1_195866944_195625166_-241778-LOC102549884	increase- decrease type	chr1	195625165	195866944	-	LOC102549884
rno-miR-539-5p	chr1_195866944_195625166_-241778-LOC102549884	increase- decrease type	chr1	195625165	195866944	-	LOC102549884
rno-miR-423-5p	chr1_195866944_195625166_-241778-LOC102549884	increase- decrease type	chr1	195625165	195866944	-	LOC102549884
rno-miR-463-3p	chr1_195866944_195625166_-241778-LOC102549884	increase- decrease type	chr1	195625165	195866944	-	LOC102549884
rno-miR-7a-2-3p	chr1_195866944_195625166_-241778-LOC102549884	increase- decrease type	chr1	195625165	195866944	-	LOC102549884
rno-miR-1306-3p	chr1_195866944_195625166_-241778-LOC102549884	increase- decrease type	chr1	195625165	195866944	-	LOC102549884
rno-miR-370-3p	chr1_195866944_195625166_-241778-LOC102549884	increase- decrease type	chr1	195625165	195866944	-	LOC102549884
rno-miR-127-3p	chr1_195866944_195625166_-241778-LOC102549884	increase- decrease type	chr1	195625165	195866944	-	LOC102549884
rno-miR-540-3p	chr1_195866944_195625166_-241778-LOC102549884	increase- decrease type	chr1	195625165	195866944	-	LOC102549884
rno-miR-219b	chr1_195866944_195625166_-241778-LOC102549884	increase- decrease type	chr1	195625165	195866944	-	LOC102549884
rno-miR-199a-3p	chr1_195866944_195625166_-241778-LOC102549884	increase- decrease type	chr1	195625165	195866944	-	LOC102549884
rno-miR-409a-5p	chr1_195866944_195625166_-241778-LOC102549884	increase- decrease type	chr1	195625165	195866944	-	LOC102549884
rno-miR-324-5p	chr1_195866944_195625166_-241778-LOC102549884	increase- decrease type	chr1	195625165	195866944	-	LOC102549884
rno-miR-6325	chr1_195866944_195625166_-241778-LOC102549884	increase- decrease type	chr1	195625165	195866944	-	LOC102549884
rno-miR-27a-3p	chr1_195866944_195625166_-241778-LOC102549884	increase- decrease type	chr1	195625165	195866944	-	LOC102549884
rno-miR-6324	chr1_195866944_195625166_-241778-LOC102549884	increase- decrease type	chr1	195625165	195866944	-	LOC102549884
rno-miR-6334	chr1_195866944_195625166_-241778-LOC102549884	increase- decrease type	chr1	195625165	195866944	-	LOC102549884
rno-miR-298-5p	chr1_195866944_195625166_-241778-LOC102549884	increase- decrease type	chr1	195625165	195866944	-	LOC102549884
rno-miR-6333	chr1_195866944_195625166_-241778-LOC102549884	increase- decrease type	chr1	195625165	195866944	-	LOC102549884
rno-miR-6332	chr1_195866944_195625166_-241778-LOC102549884	increase- decrease type	chr1	195625165	195866944	-	LOC102549884
rno-miR-466b-4-3p	chr1_195866944_195625166_-241778-LOC102549884	increase- decrease type	chr1	195625165	195866944	-	LOC102549884
rno-miR-30c-1-3p	chr1_195866944_195625166_-241778-LOC102549884	increase- decrease type	chr1	195625165	195866944	-	LOC102549884
rno-miR-203a-3p	chr1_195866944_195625166_-241778-LOC102549884	increase- decrease type	chr1	195625165	195866944	-	LOC102549884
rno-miR-760-5p	chr1_195866944_195625166_-241778-LOC102549884	increase- decrease type	chr1	195625165	195866944	-	LOC102549884
rno-miR-146a-5p	chr1_195866944_195625166_-241778-LOC102549884	increase- decrease type	chr1	195625165	195866944	-	LOC102549884
rno-miR-497-3p	chr1_195866944_195625166_-241778-LOC102549884	increase- decrease type	chr1	195625165	195866944	-	LOC102549884
rno-miR-6216	chr1_195866944_195625166_-241778-LOC102549884	increase- decrease type	chr1	195625165	195866944	-	LOC102549884
rno-miR-6215	chr1_195866944_195625166_-241778-LOC102549884	increase- decrease type	chr1	195625165	195866944	-	LOC102549884
rno-miR-325-3p	chr1_195866944_195625166_-241778-LOC102549884	increase- decrease type	chr1	195625165	195866944	-	LOC102549884
rno-miR-16-5p	chr1_195866944_195625166_-241778-LOC102549884	increase- decrease type	chr1	195625165	195866944	-	LOC102549884
rno-miR-377-5p	chr1_195866944_195625166_-241778-LOC102549884	increase- decrease type	chr1	195625165	195866944	-	LOC102549884
rno-miR-188-5p	chr1_195866944_195625166_-241778-LOC102549884	increase- decrease type	chr1	195625165	195866944	-	LOC102549884
rno-miR-320-3p	chr1_195866944_195625166_-241778-LOC102549884	increase- decrease type	chr1	195625165	195866944	-	LOC102549884
rno-miR-452-3p	chr1_195866944_195625166_-241778-LOC102549884	increase- decrease type	chr1	195625165	195866944	-	LOC102549884
rno-miR-532-3p	chr1_195866944_195625166_-241778-LOC102549884	increase- decrease type	chr1	195625165	195866944	-	LOC102549884
rno-miR-378a-3p	chr1_195866944_195625166_-241778-LOC102549884	increase- decrease type	chr1	195625165	195866944	-	LOC102549884
rno-miR-376b-5p	chr1_195866944_195625166_-241778-LOC102549884	increase- decrease type	chr1	195625165	195866944	-	LOC102549884
rno-miR-146a-3p	chr1_195866944_195625166_-241778-LOC102549884	increase- decrease type	chr1	195625165	195866944	-	LOC102549884
rno-miR-743a-5p	chr1_195866944_195625166_-241778-LOC102549884	increase- decrease type	chr1	195625165	195866944	-	LOC102549884
rno-miR-135b-3p	chr1_195866944_195625166_-241778-LOC102549884	increase- decrease type	chr1	195625165	195866944	-	LOC102549884
rno-miR-124-5p	chr1_195866944_195625166_-241778-LOC102549884	increase- decrease type	chr1	195625165	195866944	-	LOC102549884
rno-miR-1224	chr1_195866944_195625166_-241778-LOC102549884	increase- decrease type	chr1	195625165	195866944	-	LOC102549884
rno-miR-3580-3p	chr1_195866944_195625166_-241778-LOC102549884	increase- decrease type	chr1	195625165	195866944	-	LOC102549884
rno-miR-93-3p	chr1_195866944_195625166_-241778-LOC102549884	increase- decrease type	chr1	195625165	195866944	-	LOC102549884
rno-miR-881-5p	chr1_195866944_195625166_-241778-LOC102549884	increase- decrease type	chr1	195625165	195866944	-	LOC102549884
rno-miR-3068-5p	chr1_195866944_195625166_-241778-LOC102549884	increase- decrease type	chr1	195625165	195866944	-	LOC102549884
rno-miR-138-2-3p	chr1_195866944_195625166_-241778-LOC102549884	increase- decrease type	chr1	195625165	195866944	-	LOC102549884
rno-miR-30d-3p	chr1_195866944_195625166_-241778-LOC102549884	increase- decrease type	chr1	195625165	195866944	-	LOC102549884
rno-miR-320-5p	chr1_195866944_195625166_-241778-LOC102549884	increase- decrease type	chr1	195625165	195866944	-	LOC102549884
rno-miR-743b-5p	chr1_195866944_195625166_-241778-LOC102549884	increase- decrease type	chr1	195625165	195866944	-	LOC102549884
rno-miR-29b-3p	chr1_195866944_195625166_-241778-LOC102549884	increase- decrease type	chr1	195625165	195866944	-	LOC102549884
rno-miR-29b-5p	chr1_195866944_195625166_-241778-LOC102549884	increase- decrease type	chr1	195625165	195866944	-	LOC102549884
rno-miR-17-5p	chr1_195866944_195625166_-241778-LOC102549884	increase- decrease type	chr1	195625165	195866944	-	LOC102549884
rno-miR-204-5p	chr1_195866944_195625166_-241778-LOC102549884	increase- decrease type	chr1	195625165	195866944	-	LOC102549884
rno-miR-328a-3p	chr1_195866944_195625166_-241778-LOC102549884	increase- decrease type	chr1	195625165	195866944	-	LOC102549884
rno-miR-378a-5p	chr1_195866944_195625166_-241778-LOC102549884	increase- decrease type	chr1	195625165	195866944	-	LOC102549884
rno-miR-29b-1-5p	chr1_195866944_195625166_-241778-LOC102549884	increase- decrease type	chr1	195625165	195866944	-	LOC102549884
rno-let-7a-5p	chr1_195866944_195625166_-241778-LOC102549884	increase- decrease type	chr1	195625165	195866944	-	LOC102549884
rno-miR-103-3p	chr1_195866944_195625166_-241778-LOC102549884	increase- decrease type	chr1	195625165	195866944	-	LOC102549884
rno-miR-486	chr1_195866944_195625166_-241778-LOC102549884	increase- decrease type	chr1	195625165	195866944	-	LOC102549884
rno-miR-136-5p	chr1_195866944_195625166_-241778-LOC102549884	increase- decrease type	chr1	195625165	195866944	-	LOC102549884
rno-miR-3548	chr1_195866944_195625166_-241778-LOC102549884	increase- decrease type	chr1	195625165	195866944	-	LOC102549884
rno-miR-3542	chr1_195866944_195625166_-241778-LOC102549884	increase- decrease type	chr1	195625165	195866944	-	LOC102549884
rno-miR-3541	chr1_195866944_195625166_-241778-LOC102549884	increase- decrease type	chr1	195625165	195866944	-	LOC102549884
rno-miR-93-5p	chr1_195866944_195625166_-241778-LOC102549884	increase- decrease type	chr1	195625165	195866944	-	LOC102549884
rno-miR-3544	chr1_195866944_195625166_-241778-LOC102549884	increase- decrease type	chr1	195625165	195866944	-	LOC102549884
rno-miR-881-3p	chr1_195866944_195625166_-241778-LOC102549884	increase- decrease type	chr1	195625165	195866944	-	LOC102549884
rno-miR-29a-5p	chr1_195866944_195625166_-241778-LOC102549884	increase- decrease type	chr1	195625165	195866944	-	LOC102549884
rno-miR-106b-3p	chr1_195866944_195625166_-241778-LOC102549884	increase- decrease type	chr1	195625165	195866944	-	LOC102549884
rno-miR-20a-5p	chr1_195866944_195625166_-241778-LOC102549884	increase- decrease type	chr1	195625165	195866944	-	LOC102549884
rno-miR-103-1-5p	chr1_195866944_195625166_-241778-LOC102549884	increase- decrease type	chr1	195625165	195866944	-	LOC102549884
rno-miR-3557-3p	chr1_195866944_195625166_-241778-LOC102549884	increase- decrease type	chr1	195625165	195866944	-	LOC102549884
rno-miR-449a-5p	chr1_195866944_195625166_-241778-LOC102549884	increase- decrease type	chr1	195625165	195866944	-	LOC102549884
rno-miR-542-3p	chr1_195866944_195625166_-241778-LOC102549884	increase- decrease type	chr1	195625165	195866944	-	LOC102549884
rno-miR-880-5p	chr1_195866944_195625166_-241778-LOC102549884	increase- decrease type	chr1	195625165	195866944	-	LOC102549884
rno-miR-494-3p	chr1_195866944_195625166_-241778-LOC102549884	increase- decrease type	chr1	195625165	195866944	-	LOC102549884
rno-miR-3552	chr1_195866944_195625166_-241778-LOC102549884	increase- decrease type	chr1	195625165	195866944	-	LOC102549884
rno-miR-3560	chr1_195866944_195625166_-241778-LOC102549884	increase- decrease type	chr1	195625165	195866944	-	LOC102549884
rno-miR-3562	chr1_195866944_195625166_-241778-LOC102549884	increase- decrease type	chr1	195625165	195866944	-	LOC102549884
rno-miR-20b-3p	chr1_195866944_195625166_-241778-LOC102549884	increase- decrease type	chr1	195625165	195866944	-	LOC102549884
rno-miR-708-3p	chr1_195866944_195625166_-241778-LOC102549884	increase- decrease type	chr1	195625165	195866944	-	LOC102549884
rno-miR-133a-3p	chr1_195866944_195625166_-241778-LOC102549884	increase- decrease type	chr1	195625165	195866944	-	LOC102549884
rno-miR-3568	chr1_195866944_195625166_-241778-LOC102549884	increase- decrease type	chr1	195625165	195866944	-	LOC102549884
rno-miR-3569	chr1_195866944_195625166_-241778-LOC102549884	increase- decrease type	chr1	195625165	195866944	-	LOC102549884
rno-miR-3564	chr1_195866944_195625166_-241778-LOC102549884	increase- decrease type	chr1	195625165	195866944	-	LOC102549884
rno-miR-3084a-3p	chr1_195866944_195625166_-241778-LOC102549884	increase- decrease type	chr1	195625165	195866944	-	LOC102549884
rno-miR-3571	chr1_195866944_195625166_-241778-LOC102549884	increase- decrease type	chr1	195625165	195866944	-	LOC102549884
rno-miR-3572	chr1_195866944_195625166_-241778-LOC102549884	increase- decrease type	chr1	195625165	195866944	-	LOC102549884
rno-miR-106b-5p	chr1_195866944_195625166_-241778-LOC102549884	increase- decrease type	chr1	195625165	195866944	-	LOC102549884
rno-miR-184	chr1_195866944_195625166_-241778-LOC102549884	increase- decrease type	chr1	195625165	195866944	-	LOC102549884
rno-miR-345-3p	chr1_195866944_195625166_-241778-LOC102549884	increase- decrease type	chr1	195625165	195866944	-	LOC102549884
rno-miR-879-5p	chr1_195866944_195625166_-241778-LOC102549884	increase- decrease type	chr1	195625165	195866944	-	LOC102549884
rno-miR-3579	chr1_195866944_195625166_-241778-LOC102549884	increase- decrease type	chr1	195625165	195866944	-	LOC102549884
rno-miR-494-5p	chr1_195866944_195625166_-241778-LOC102549884	increase- decrease type	chr1	195625165	195866944	-	LOC102549884
rno-miR-3577	chr1_195866944_195625166_-241778-LOC102549884	increase- decrease type	chr1	195625165	195866944	-	LOC102549884
rno-miR-3576	chr1_195866944_195625166_-241778-LOC102549884	increase- decrease type	chr1	195625165	195866944	-	LOC102549884
rno-miR-296-3p	chr1_195866944_195625166_-241778-LOC102549884	increase- decrease type	chr1	195625165	195866944	-	LOC102549884
rno-miR-30e-5p	chr1_195866944_195625166_-241778-LOC102549884	increase- decrease type	chr1	195625165	195866944	-	LOC102549884
rno-miR-344g	chr1_195866944_195625166_-241778-LOC102549884	increase- decrease type	chr1	195625165	195866944	-	LOC102549884
rno-miR-206-3p	chr1_195866944_195625166_-241778-LOC102549884	increase- decrease type	chr1	195625165	195866944	-	LOC102549884
rno-miR-879-3p	chr1_195866944_195625166_-241778-LOC102549884	increase- decrease type	chr1	195625165	195866944	-	LOC102549884
rno-miR-344i	chr1_195866944_195625166_-241778-LOC102549884	increase- decrease type	chr1	195625165	195866944	-	LOC102549884
rno-miR-297	chr1_195866944_195625166_-241778-LOC102549884	increase- decrease type	chr1	195625165	195866944	-	LOC102549884
rno-miR-290	chr1_195866944_195625166_-241778-LOC102549884	increase- decrease type	chr1	195625165	195866944	-	LOC102549884
rno-miR-483-3p	chr1_195866944_195625166_-241778-LOC102549884	increase- decrease type	chr1	195625165	195866944	-	LOC102549884
rno-miR-15b-5p	chr1_195866944_195625166_-241778-LOC102549884	increase- decrease type	chr1	195625165	195866944	-	LOC102549884
rno-miR-3102	chr1_195866944_195625166_-241778-LOC102549884	increase- decrease type	chr1	195625165	195866944	-	LOC102549884
rno-miR-3084a-5p	chr1_195866944_195625166_-241778-LOC102549884	increase- decrease type	chr1	195625165	195866944	-	LOC102549884
rno-miR-29a-3p	chr1_195866944_195625166_-241778-LOC102549884	increase- decrease type	chr1	195625165	195866944	-	LOC102549884
rno-miR-7a-5p	chr4_9997091_9981942_+15149-Napepld	increase- decrease type	chr4	9981941	9997091	+	Napepld
rno-miR-673-3p	chr4_9997091_9981942_+15149-Napepld	increase- decrease type	chr4	9981941	9997091	+	Napepld
rno-miR-326-5p	chr4_9997091_9981942_+15149-Napepld	increase- decrease type	chr4	9981941	9997091	+	Napepld
rno-miR-212-5p	chr4_9997091_9981942_+15149-Napepld	increase- decrease type	chr4	9981941	9997091	+	Napepld
rno-miR-7b	chr4_9997091_9981942_+15149-Napepld	increase- decrease type	chr4	9981941	9997091	+	Napepld
rno-miR-323-5p	chr4_9997091_9981942_+15149-Napepld	increase- decrease type	chr4	9981941	9997091	+	Napepld
rno-miR-3569	chr4_9997091_9981942_+15149-Napepld	increase- decrease type	chr4	9981941	9997091	+	Napepld
rno-miR-145-5p	chr2_2769957_2758476_-11481-Rfesd	increase- decrease type	chr2	2758475	2769957	-	Rfesd
rno-miR-125b-5p	chr2_2769957_2758476_-11481-Rfesd	increase- decrease type	chr2	2758475	2769957	-	Rfesd
rno-miR-23b-5p	chr2_2769957_2758476_-11481-Rfesd	increase- decrease type	chr2	2758475	2769957	-	Rfesd
rno-miR-665	chr2_2769957_2758476_-11481-Rfesd	increase- decrease type	chr2	2758475	2769957	-	Rfesd
rno-miR-15a-5p	chr2_2769957_2758476_-11481-Rfesd	increase- decrease type	chr2	2758475	2769957	-	Rfesd
rno-miR-351-5p	chr2_2769957_2758476_-11481-Rfesd	increase- decrease type	chr2	2758475	2769957	-	Rfesd
rno-miR-761	chr2_2769957_2758476_-11481-Rfesd	increase- decrease type	chr2	2758475	2769957	-	Rfesd
rno-miR-330-3p	chr2_2769957_2758476_-11481-Rfesd	increase- decrease type	chr2	2758475	2769957	-	Rfesd
rno-miR-105	chr2_2769957_2758476_-11481-Rfesd	increase- decrease type	chr2	2758475	2769957	-	Rfesd
rno-miR-449c-5p	chr2_2769957_2758476_-11481-Rfesd	increase- decrease type	chr2	2758475	2769957	-	Rfesd
rno-miR-207	chr2_2769957_2758476_-11481-Rfesd	increase- decrease type	chr2	2758475	2769957	-	Rfesd
rno-miR-3072	chr2_2769957_2758476_-11481-Rfesd	increase- decrease type	chr2	2758475	2769957	-	Rfesd
rno-miR-194-5p	chr2_2769957_2758476_-11481-Rfesd	increase- decrease type	chr2	2758475	2769957	-	Rfesd
rno-miR-107-5p	chr2_2769957_2758476_-11481-Rfesd	increase- decrease type	chr2	2758475	2769957	-	Rfesd
rno-miR-497-5p	chr2_2769957_2758476_-11481-Rfesd	increase- decrease type	chr2	2758475	2769957	-	Rfesd
rno-miR-325-5p	chr2_2769957_2758476_-11481-Rfesd	increase- decrease type	chr2	2758475	2769957	-	Rfesd
rno-let-7g-3p	chr2_2769957_2758476_-11481-Rfesd	increase- decrease type	chr2	2758475	2769957	-	Rfesd
rno-miR-34c-5p	chr2_2769957_2758476_-11481-Rfesd	increase- decrease type	chr2	2758475	2769957	-	Rfesd
rno-miR-195-5p	chr2_2769957_2758476_-11481-Rfesd	increase- decrease type	chr2	2758475	2769957	-	Rfesd
rno-miR-488-3p	chr2_2769957_2758476_-11481-Rfesd	increase- decrease type	chr2	2758475	2769957	-	Rfesd
rno-miR-212-5p	chr2_2769957_2758476_-11481-Rfesd	increase- decrease type	chr2	2758475	2769957	-	Rfesd
rno-miR-92a-2-5p	chr2_2769957_2758476_-11481-Rfesd	increase- decrease type	chr2	2758475	2769957	-	Rfesd
rno-miR-503-5p	chr2_2769957_2758476_-11481-Rfesd	increase- decrease type	chr2	2758475	2769957	-	Rfesd
rno-miR-409b	chr2_2769957_2758476_-11481-Rfesd	increase- decrease type	chr2	2758475	2769957	-	Rfesd
rno-miR-653-3p	chr2_2769957_2758476_-11481-Rfesd	increase- decrease type	chr2	2758475	2769957	-	Rfesd
rno-let-7e-5p	chr2_2769957_2758476_-11481-Rfesd	increase- decrease type	chr2	2758475	2769957	-	Rfesd
rno-miR-216a-3p	chr2_2769957_2758476_-11481-Rfesd	increase- decrease type	chr2	2758475	2769957	-	Rfesd
rno-miR-873-5p	chr2_2769957_2758476_-11481-Rfesd	increase- decrease type	chr2	2758475	2769957	-	Rfesd
rno-miR-185-5p	chr2_2769957_2758476_-11481-Rfesd	increase- decrease type	chr2	2758475	2769957	-	Rfesd
rno-miR-361-5p	chr2_2769957_2758476_-11481-Rfesd	increase- decrease type	chr2	2758475	2769957	-	Rfesd
rno-miR-193a-5p	chr2_2769957_2758476_-11481-Rfesd	increase- decrease type	chr2	2758475	2769957	-	Rfesd
rno-miR-212-3p	chr2_2769957_2758476_-11481-Rfesd	increase- decrease type	chr2	2758475	2769957	-	Rfesd
rno-miR-455-3p	chr2_2769957_2758476_-11481-Rfesd	increase- decrease type	chr2	2758475	2769957	-	Rfesd
rno-miR-3584-5p	chr2_2769957_2758476_-11481-Rfesd	increase- decrease type	chr2	2758475	2769957	-	Rfesd
rno-miR-5132-5p	chr2_2769957_2758476_-11481-Rfesd	increase- decrease type	chr2	2758475	2769957	-	Rfesd
rno-miR-466d	chr2_2769957_2758476_-11481-Rfesd	increase- decrease type	chr2	2758475	2769957	-	Rfesd
rno-miR-666-5p	chr2_2769957_2758476_-11481-Rfesd	increase- decrease type	chr2	2758475	2769957	-	Rfesd
rno-miR-3120	chr2_2769957_2758476_-11481-Rfesd	increase- decrease type	chr2	2758475	2769957	-	Rfesd
rno-miR-466b-3p	chr2_2769957_2758476_-11481-Rfesd	increase- decrease type	chr2	2758475	2769957	-	Rfesd
rno-miR-505-5p	chr2_2769957_2758476_-11481-Rfesd	increase- decrease type	chr2	2758475	2769957	-	Rfesd
rno-miR-20b-5p	chr2_2769957_2758476_-11481-Rfesd	increase- decrease type	chr2	2758475	2769957	-	Rfesd
rno-miR-3558-3p	chr2_2769957_2758476_-11481-Rfesd	increase- decrease type	chr2	2758475	2769957	-	Rfesd
rno-miR-1306-5p	chr2_2769957_2758476_-11481-Rfesd	increase- decrease type	chr2	2758475	2769957	-	Rfesd
rno-miR-370-5p	chr2_2769957_2758476_-11481-Rfesd	increase- decrease type	chr2	2758475	2769957	-	Rfesd
rno-miR-150-3p	chr2_2769957_2758476_-11481-Rfesd	increase- decrease type	chr2	2758475	2769957	-	Rfesd
rno-miR-146b-5p	chr2_2769957_2758476_-11481-Rfesd	increase- decrease type	chr2	2758475	2769957	-	Rfesd
rno-miR-324-3p	chr2_2769957_2758476_-11481-Rfesd	increase- decrease type	chr2	2758475	2769957	-	Rfesd
rno-miR-27a-5p	chr2_2769957_2758476_-11481-Rfesd	increase- decrease type	chr2	2758475	2769957	-	Rfesd
rno-let-7c-5p	chr2_2769957_2758476_-11481-Rfesd	increase- decrease type	chr2	2758475	2769957	-	Rfesd
rno-miR-370-3p	chr2_2769957_2758476_-11481-Rfesd	increase- decrease type	chr2	2758475	2769957	-	Rfesd
rno-let-7b-5p	chr2_2769957_2758476_-11481-Rfesd	increase- decrease type	chr2	2758475	2769957	-	Rfesd
rno-miR-6333	chr2_2769957_2758476_-11481-Rfesd	increase- decrease type	chr2	2758475	2769957	-	Rfesd
rno-miR-16-5p	chr2_2769957_2758476_-11481-Rfesd	increase- decrease type	chr2	2758475	2769957	-	Rfesd
rno-miR-29c-3p	chr2_2769957_2758476_-11481-Rfesd	increase- decrease type	chr2	2758475	2769957	-	Rfesd
rno-miR-328b-3p	chr2_2769957_2758476_-11481-Rfesd	increase- decrease type	chr2	2758475	2769957	-	Rfesd
rno-miR-320-5p	chr2_2769957_2758476_-11481-Rfesd	increase- decrease type	chr2	2758475	2769957	-	Rfesd
rno-miR-532-5p	chr2_2769957_2758476_-11481-Rfesd	increase- decrease type	chr2	2758475	2769957	-	Rfesd
rno-miR-29b-3p	chr2_2769957_2758476_-11481-Rfesd	increase- decrease type	chr2	2758475	2769957	-	Rfesd
rno-miR-29b-5p	chr2_2769957_2758476_-11481-Rfesd	increase- decrease type	chr2	2758475	2769957	-	Rfesd
rno-miR-17-5p	chr2_2769957_2758476_-11481-Rfesd	increase- decrease type	chr2	2758475	2769957	-	Rfesd
rno-miR-328a-3p	chr2_2769957_2758476_-11481-Rfesd	increase- decrease type	chr2	2758475	2769957	-	Rfesd
rno-miR-103-1-5p	chr2_2769957_2758476_-11481-Rfesd	increase- decrease type	chr2	2758475	2769957	-	Rfesd
rno-miR-106b-5p	chr2_2769957_2758476_-11481-Rfesd	increase- decrease type	chr2	2758475	2769957	-	Rfesd
rno-miR-483-3p	chr2_2769957_2758476_-11481-Rfesd	increase- decrease type	chr2	2758475	2769957	-	Rfesd
rno-miR-15b-5p	chr2_2769957_2758476_-11481-Rfesd	increase- decrease type	chr2	2758475	2769957	-	Rfesd
rno-miR-3099	chr2_30458542_30453217_-5325-Naip5	increase- decrease type	chr2	30453216	30458542	-	Naip5
rno-miR-3551-5p	chr2_30458542_30453217_-5325-Naip5	increase- decrease type	chr2	30453216	30458542	-	Naip5
rno-miR-33-3p	chr2_30458542_30453217_-5325-Naip5	increase- decrease type	chr2	30453216	30458542	-	Naip5
rno-miR-615	chr2_30458542_30453217_-5325-Naip5	increase- decrease type	chr2	30453216	30458542	-	Naip5
rno-miR-140-3p	chr2_30458542_30453217_-5325-Naip5	increase- decrease type	chr2	30453216	30458542	-	Naip5
rno-miR-3593-5p	chr2_30458542_30453217_-5325-Naip5	increase- decrease type	chr2	30453216	30458542	-	Naip5
rno-miR-370-5p	chr2_30458542_30453217_-5325-Naip5	increase- decrease type	chr2	30453216	30458542	-	Naip5
rno-miR-450b-3p	chr2_30458542_30453217_-5325-Naip5	increase- decrease type	chr2	30453216	30458542	-	Naip5
rno-miR-6323	chr2_30458542_30453217_-5325-Naip5	increase- decrease type	chr2	30453216	30458542	-	Naip5
rno-miR-100-5p	chr2_30458542_30453217_-5325-Naip5	increase- decrease type	chr2	30453216	30458542	-	Naip5
rno-miR-878	chr13_53186162_53175100_-11062-Camsap2	increase- decrease type	chr13	53175099	53186162	-	Camsap2
rno-miR-345-5p	chr13_53186162_53175100_-11062-Camsap2	increase- decrease type	chr13	53175099	53186162	-	Camsap2
rno-miR-484	chr10_18258433_18238462_-19971-Ranbp17	increase- decrease type	chr10	18238461	18258433	-	Ranbp17
rno-miR-494-5p	chr10_18258433_18238462_-19971-Ranbp17	increase- decrease type	chr10	18238461	18258433	-	Ranbp17
rno-miR-181d-3p	chr7_78247197_78170329_+76868-Rims2	increase- decrease type	chr7	78170328	78247197	+	Rims2
rno-miR-329-3p	chr7_78247197_78170329_+76868-Rims2	increase- decrease type	chr7	78170328	78247197	+	Rims2
rno-miR-207	chr7_78247197_78170329_+76868-Rims2	increase- decrease type	chr7	78170328	78247197	+	Rims2
rno-miR-615	chr7_78247197_78170329_+76868-Rims2	increase- decrease type	chr7	78170328	78247197	+	Rims2
rno-miR-653-3p	chr7_78247197_78170329_+76868-Rims2	increase- decrease type	chr7	78170328	78247197	+	Rims2
rno-miR-330-5p	chr17_739440_694609_+44831-Npepo	increase- decrease type	chr17	694608	739440	+	Npepo
rno-miR-127-5p	chr17_739440_694609_+44831-Npepo	increase- decrease type	chr17	694608	739440	+	Npepo
rno-miR-483-5p	chr17_739440_694609_+44831-Npepo	increase- decrease type	chr17	694608	739440	+	Npepo
rno-miR-483-3p	chr17_739440_694609_+44831-Npepo	increase- decrease type	chr17	694608	739440	+	Npepo
rno-miR-761	chr17_10107746_10090031_+17715-Uimc1	increase- decrease type	chr17	10090030	10107746	+	Uimc1
rno-miR-7a-5p	chr17_10107746_10090031_+17715-Uimc1	increase- decrease type	chr17	10090030	10107746	+	Uimc1
rno-miR-349	chr17_10107746_10090031_+17715-Uimc1	increase- decrease type	chr17	10090030	10107746	+	Uimc1
rno-miR-194-3p	chr17_10107746_10090031_+17715-Uimc1	increase- decrease type	chr17	10090030	10107746	+	Uimc1
rno-miR-500-5p	chr17_10107746_10090031_+17715-Uimc1	increase- decrease type	chr17	10090030	10107746	+	Uimc1
rno-miR-873-3p	chr17_10107746_10090031_+17715-Uimc1	increase- decrease type	chr17	10090030	10107746	+	Uimc1
rno-miR-149-5p	chr17_10107746_10090031_+17715-Uimc1	increase- decrease type	chr17	10090030	10107746	+	Uimc1
rno-miR-667-5p	chr17_10107746_10090031_+17715-Uimc1	increase- decrease type	chr17	10090030	10107746	+	Uimc1
rno-miR-3568	chr17_10107746_10090031_+17715-Uimc1	increase- decrease type	chr17	10090030	10107746	+	Uimc1
rno-miR-122-5p	chr2_53989287_53934100_+55187-Oxct1	increase- decrease type	chr2	53934099	53989287	+	Oxct1
rno-miR-30c-2-3p	chr2_53989287_53934100_+55187-Oxct1	increase- decrease type	chr2	53934099	53989287	+	Oxct1
rno-miR-214-3p	chr17_9618606_9611269_+7337-Fam193b	increase- decrease type	chr17	9611268	9618606	+	Fam193b
rno-miR-363-5p	chr17_9618606_9611269_+7337-Fam193b	increase- decrease type	chr17	9611268	9618606	+	Fam193b
rno-miR-1896	chr17_9618606_9611269_+7337-Fam193b	increase- decrease type	chr17	9611268	9618606	+	Fam193b
rno-miR-361-3p	chr17_9618606_9611269_+7337-Fam193b	increase- decrease type	chr17	9611268	9618606	+	Fam193b
rno-miR-326-5p	chr17_9618606_9611269_+7337-Fam193b	increase- decrease type	chr17	9611268	9618606	+	Fam193b
rno-miR-505-5p	chr17_9618606_9611269_+7337-Fam193b	increase- decrease type	chr17	9611268	9618606	+	Fam193b
rno-miR-138-5p	chr17_9618606_9611269_+7337-Fam193b	increase- decrease type	chr17	9611268	9618606	+	Fam193b
rno-miR-666-3p	chr17_9618606_9611269_+7337-Fam193b	increase- decrease type	chr17	9611268	9618606	+	Fam193b
rno-miR-27b-5p	chr17_9618606_9611269_+7337-Fam193b	increase- decrease type	chr17	9611268	9618606	+	Fam193b
rno-miR-667-5p	chr17_9618606_9611269_+7337-Fam193b	increase- decrease type	chr17	9611268	9618606	+	Fam193b
rno-miR-6318	chr17_9618606_9611269_+7337-Fam193b	increase- decrease type	chr17	9611268	9618606	+	Fam193b
rno-miR-27b-3p	chr17_9618606_9611269_+7337-Fam193b	increase- decrease type	chr17	9611268	9618606	+	Fam193b
rno-miR-370-3p	chr17_9618606_9611269_+7337-Fam193b	increase- decrease type	chr17	9611268	9618606	+	Fam193b
rno-miR-27a-3p	chr17_9618606_9611269_+7337-Fam193b	increase- decrease type	chr17	9611268	9618606	+	Fam193b
rno-miR-6334	chr17_9618606_9611269_+7337-Fam193b	increase- decrease type	chr17	9611268	9618606	+	Fam193b
rno-miR-328a-5p	chr17_9618606_9611269_+7337-Fam193b	increase- decrease type	chr17	9611268	9618606	+	Fam193b
rno-miR-598-5p	chr17_9618606_9611269_+7337-Fam193b	increase- decrease type	chr17	9611268	9618606	+	Fam193b
rno-miR-214-3p	chr8_85444178_85436186_+7992-Ick	decrease- increase type	chr8	85436185	85444178	+	Ick
rno-miR-3593-5p	chr8_85444178_85436186_+7992-Ick	decrease- increase type	chr8	85436185	85444178	+	Ick
rno-miR-3065-3p	chr8_85444178_85436186_+7992-Ick	decrease- increase type	chr8	85436185	85444178	+	Ick
rno-miR-1843b-5p	chr5_38261819_38257494_+4325-na	increase- decrease type	chr5	38257493	38261819	+	na
rno-miR-452-5p	chr5_38261819_38257494_+4325-na	increase- decrease type	chr5	38257493	38261819	+	na
rno-miR-342-3p	chr5_38261819_38257494_+4325-na	increase- decrease type	chr5	38257493	38261819	+	na
rno-miR-337-3p	chr5_38261819_38257494_+4325-na	increase- decrease type	chr5	38257493	38261819	+	na
rno-miR-3593-5p	chr5_38261819_38257494_+4325-na	increase- decrease type	chr5	38257493	38261819	+	na
rno-miR-466b-3p	chr5_38261819_38257494_+4325-na	increase- decrease type	chr5	38257493	38261819	+	na
rno-miR-466c-3p	chr5_38261819_38257494_+4325-na	increase- decrease type	chr5	38257493	38261819	+	na
rno-miR-3065-3p	chr5_38261819_38257494_+4325-na	increase- decrease type	chr5	38257493	38261819	+	na
rno-miR-6325	chr5_38261819_38257494_+4325-na	increase- decrease type	chr5	38257493	38261819	+	na
rno-miR-3569	chr5_38261819_38257494_+4325-na	increase- decrease type	chr5	38257493	38261819	+	na
rno-miR-295-5p	chr5_38261819_38257494_+4325-na	increase- decrease type	chr5	38257493	38261819	+	na
rno-miR-194-3p	chr10_26175958_26175541_+417-na	increase- decrease type	chr10	26175540	26175958	+	na
rno-miR-330-5p	chr10_26175958_26175541_+417-na	increase- decrease type	chr10	26175540	26175958	+	na
rno-miR-337-3p	chr10_26175958_26175541_+417-na	increase- decrease type	chr10	26175540	26175958	+	na
rno-miR-3557-5p	chr10_26175958_26175541_+417-na	increase- decrease type	chr10	26175540	26175958	+	na
rno-miR-30c-2-3p	chr10_26175958_26175541_+417-na	increase- decrease type	chr10	26175540	26175958	+	na
rno-miR-30c-1-3p	chr10_26175958_26175541_+417-na	increase- decrease type	chr10	26175540	26175958	+	na
rno-miR-760-5p	chr10_26175958_26175541_+417-na	increase- decrease type	chr10	26175540	26175958	+	na
rno-miR-1839-3p	chr10_26175958_26175541_+417-na	increase- decrease type	chr10	26175540	26175958	+	na
rno-miR-3568	chr10_26175958_26175541_+417-na	increase- decrease type	chr10	26175540	26175958	+	na
rno-miR-181b-5p	chr12_39635912_39627016_-8896-Anapc7	increase- decrease type	chr12	39627015	39635912	-	Anapc7
rno-miR-181d-5p	chr12_39635912_39627016_-8896-Anapc7	increase- decrease type	chr12	39627015	39635912	-	Anapc7
rno-miR-455-3p	chr12_39635912_39627016_-8896-Anapc7	increase- decrease type	chr12	39627015	39635912	-	Anapc7
rno-miR-324-3p	chr12_39635912_39627016_-8896-Anapc7	increase- decrease type	chr12	39627015	39635912	-	Anapc7
rno-miR-762	chr2_187529234_187527683_+1551-Mef2d	increase- decrease type	chr2	187527682	187529234	+	Mef2d
rno-miR-330-5p	chr2_187529234_187527683_+1551-Mef2d	increase- decrease type	chr2	187527682	187529234	+	Mef2d
rno-miR-3085	chr2_187529234_187527683_+1551-Mef2d	increase- decrease type	chr2	187527682	187529234	+	Mef2d
rno-miR-326-5p	chr2_187529234_187527683_+1551-Mef2d	increase- decrease type	chr2	187527682	187529234	+	Mef2d
rno-miR-760-3p	chr2_187529234_187527683_+1551-Mef2d	increase- decrease type	chr2	187527682	187529234	+	Mef2d
rno-miR-6314	chr2_187529234_187527683_+1551-Mef2d	increase- decrease type	chr2	187527682	187529234	+	Mef2d
rno-miR-3562	chr2_187529234_187527683_+1551-Mef2d	increase- decrease type	chr2	187527682	187529234	+	Mef2d
rno-miR-128-1-5p	chr2_187529234_187527683_+1551-Mef2d	increase- decrease type	chr2	187527682	187529234	+	Mef2d

## Sheet: circRNA_miRNA_mRNA
circRNA_miRNA			miRNA_mRNA
QueryID	SubjectID	circRNA_Profile	QueryID	SubjectID	mRNA_Profile
rno-miR-214-3p	chr8_85444178_85436186_+7992-Ick	decrease- increase type	rno-miR-214-3p	Abcg2	decrease- increase type
rno-miR-6315	chr18_77520779_77512807_-7972-Atp9b	decrease- increase type	rno-miR-6315	Cplx3	decrease- increase type
rno-miR-141-5p	chr9_28451547_28444521_-7026-Rims1	decrease- increase type	rno-miR-141-5p	Cplx3	decrease- increase type
rno-miR-326-5p	chr4_8242710_8223840_-18870-Kmt2e	increase- decrease type	rno-miR-326-5p	Acsm3	increase- decrease type
rno-miR-326-5p	chr14_42809348_42803980_-5368-Limch1	increase- decrease type	rno-miR-326-5p	Acsm3	increase- decrease type
rno-miR-326-5p	chr8_131462801_131180202_+282599-LOC102554597	increase- decrease type	rno-miR-326-5p	Acsm3	increase- decrease type
rno-miR-326-5p	chr1_195866944_195625166_-241778-LOC102549884	increase- decrease type	rno-miR-326-5p	Acsm3	increase- decrease type
rno-miR-326-5p	chr4_9997091_9981942_+15149-Napepld	increase- decrease type	rno-miR-326-5p	Acsm3	increase- decrease type
rno-miR-326-5p	chr17_9618606_9611269_+7337-Fam193b	increase- decrease type	rno-miR-326-5p	Acsm3	increase- decrease type
rno-miR-326-5p	chr2_187529234_187527683_+1551-Mef2d	increase- decrease type	rno-miR-326-5p	Acsm3	increase- decrease type
rno-miR-3562	chr8_131462801_131180202_+282599-LOC102554597	increase- decrease type	rno-miR-3562	Acsm3	increase- decrease type
rno-miR-3562	chr1_195866944_195625166_-241778-LOC102549884	increase- decrease type	rno-miR-3562	Acsm3	increase- decrease type
rno-miR-3562	chr2_187529234_187527683_+1551-Mef2d	increase- decrease type	rno-miR-3562	Acsm3	increase- decrease type
rno-miR-346	chr8_131462801_131180202_+282599-LOC102554597	increase- decrease type	rno-miR-346	Acsm3	increase- decrease type
rno-miR-346	chr1_195866944_195625166_-241778-LOC102549884	increase- decrease type	rno-miR-346	Acsm3	increase- decrease type
rno-miR-361-3p	chr7_73748233_73684650_-63583-Stk3	increase- decrease type	rno-miR-361-3p	Agt	increase- decrease type
rno-miR-361-3p	chr18_17289722_17224244_+65478-Fhod3	increase- decrease type	rno-miR-361-3p	Agt	increase- decrease type
rno-miR-361-3p	chr18_59283798_59190041_+93757-Wdr7	increase- decrease type	rno-miR-361-3p	Agt	increase- decrease type
rno-miR-361-3p	chr8_131462801_131180202_+282599-LOC102554597	increase- decrease type	rno-miR-361-3p	Agt	increase- decrease type
rno-miR-361-3p	chr1_195866944_195625166_-241778-LOC102549884	increase- decrease type	rno-miR-361-3p	Agt	increase- decrease type
rno-miR-361-3p	chr17_9618606_9611269_+7337-Fam193b	increase- decrease type	rno-miR-361-3p	Agt	increase- decrease type
rno-miR-665	chr4_8242710_8223840_-18870-Kmt2e	increase- decrease type	rno-miR-665	Agt	increase- decrease type
rno-miR-665	chr8_131462801_131180202_+282599-LOC102554597	increase- decrease type	rno-miR-665	Agt	increase- decrease type
rno-miR-665	chr1_195866944_195625166_-241778-LOC102549884	increase- decrease type	rno-miR-665	Agt	increase- decrease type
rno-miR-665	chr2_2769957_2758476_-11481-Rfesd	increase- decrease type	rno-miR-665	Agt	increase- decrease type
rno-miR-139-3p	chr1_195866944_195625166_-241778-LOC102549884	increase- decrease type	rno-miR-139-3p	Agt	increase- decrease type
rno-miR-199a-5p	chr4_8242710_8223840_-18870-Kmt2e	increase- decrease type	rno-miR-199a-5p	Agt	increase- decrease type
rno-miR-199a-5p	chr8_131462801_131180202_+282599-LOC102554597	increase- decrease type	rno-miR-199a-5p	Agt	increase- decrease type
rno-miR-199a-5p	chr1_195866944_195625166_-241778-LOC102549884	increase- decrease type	rno-miR-199a-5p	Agt	increase- decrease type
rno-miR-490-3p	chr8_131462801_131180202_+282599-LOC102554597	increase- decrease type	rno-miR-490-3p	C7	increase- decrease type
rno-miR-490-3p	chr1_195866944_195625166_-241778-LOC102549884	increase- decrease type	rno-miR-490-3p	C7	increase- decrease type
rno-miR-511-5p	chr7_73748233_73684650_-63583-Stk3	increase- decrease type	rno-miR-511-5p	C7	increase- decrease type
rno-miR-511-5p	chr1_195866944_195625166_-241778-LOC102549884	increase- decrease type	rno-miR-511-5p	C7	increase- decrease type
rno-miR-3571	chr1_195866944_195625166_-241778-LOC102549884	increase- decrease type	rno-miR-3571	C7	increase- decrease type
rno-miR-466d	chr4_8242710_8223840_-18870-Kmt2e	increase- decrease type	rno-miR-466d	C7	increase- decrease type
rno-miR-466d	chr8_131462801_131180202_+282599-LOC102554597	increase- decrease type	rno-miR-466d	C7	increase- decrease type
rno-miR-466d	chr1_195866944_195625166_-241778-LOC102549884	increase- decrease type	rno-miR-466d	C7	increase- decrease type
rno-miR-466d	chr2_2769957_2758476_-11481-Rfesd	increase- decrease type	rno-miR-466d	C7	increase- decrease type
rno-miR-196b-3p	chr8_131462801_131180202_+282599-LOC102554597	increase- decrease type	rno-miR-196b-3p	C7	increase- decrease type
rno-miR-196b-3p	chr1_195866944_195625166_-241778-LOC102549884	increase- decrease type	rno-miR-196b-3p	C7	increase- decrease type
rno-miR-212-5p	chr4_9997091_9981942_+15149-Napepld	increase- decrease type	rno-miR-212-5p	C7	increase- decrease type
rno-miR-212-5p	chr2_2769957_2758476_-11481-Rfesd	increase- decrease type	rno-miR-212-5p	C7	increase- decrease type
rno-miR-874-3p	chr8_131462801_131180202_+282599-LOC102554597	increase- decrease type	rno-miR-874-3p	C7	increase- decrease type
rno-miR-874-3p	chr1_195866944_195625166_-241778-LOC102549884	increase- decrease type	rno-miR-874-3p	C7	increase- decrease type
rno-miR-632	chr8_131462801_131180202_+282599-LOC102554597	increase- decrease type	rno-miR-632	C7	increase- decrease type
rno-miR-632	chr1_195866944_195625166_-241778-LOC102549884	increase- decrease type	rno-miR-632	C7	increase- decrease type
rno-miR-370-3p	chr14_42809348_42803980_-5368-Limch1	increase- decrease type	rno-miR-370-3p	C7	increase- decrease type
rno-miR-370-3p	chr8_131462801_131180202_+282599-LOC102554597	increase- decrease type	rno-miR-370-3p	C7	increase- decrease type
rno-miR-370-3p	chr1_195866944_195625166_-241778-LOC102549884	increase- decrease type	rno-miR-370-3p	C7	increase- decrease type
rno-miR-370-3p	chr2_2769957_2758476_-11481-Rfesd	increase- decrease type	rno-miR-370-3p	C7	increase- decrease type
rno-miR-370-3p	chr17_9618606_9611269_+7337-Fam193b	increase- decrease type	rno-miR-370-3p	C7	increase- decrease type
rno-miR-532-5p	chr8_131462801_131180202_+282599-LOC102554597	increase- decrease type	rno-miR-532-5p	C7	increase- decrease type
rno-miR-532-5p	chr2_2769957_2758476_-11481-Rfesd	increase- decrease type	rno-miR-532-5p	C7	increase- decrease type
rno-miR-378a-3p	chr8_131462801_131180202_+282599-LOC102554597	increase- decrease type	rno-miR-378a-3p	C7	increase- decrease type
rno-miR-378a-3p	chr1_195866944_195625166_-241778-LOC102549884	increase- decrease type	rno-miR-378a-3p	C7	increase- decrease type
rno-miR-532-3p	chr8_131462801_131180202_+282599-LOC102554597	increase- decrease type	rno-miR-532-3p	Calhm2	increase- decrease type
rno-miR-532-3p	chr1_195866944_195625166_-241778-LOC102549884	increase- decrease type	rno-miR-532-3p	Calhm2	increase- decrease type
rno-miR-23b-5p	chr8_131462801_131180202_+282599-LOC102554597	increase- decrease type	rno-miR-23b-5p	Ccnjl	increase- decrease type
rno-miR-23b-5p	chr1_195866944_195625166_-241778-LOC102549884	increase- decrease type	rno-miR-23b-5p	Ccnjl	increase- decrease type
rno-miR-23b-5p	chr2_2769957_2758476_-11481-Rfesd	increase- decrease type	rno-miR-23b-5p	Ccnjl	increase- decrease type
rno-miR-329-5p	chr8_131462801_131180202_+282599-LOC102554597	increase- decrease type	rno-miR-329-5p	Ccnjl	increase- decrease type
rno-miR-329-5p	chr1_195866944_195625166_-241778-LOC102549884	increase- decrease type	rno-miR-329-5p	Ccnjl	increase- decrease type
rno-miR-132-3p	chr8_131462801_131180202_+282599-LOC102554597	increase- decrease type	rno-miR-132-3p	Ccnjl	increase- decrease type
rno-miR-132-3p	chr1_195866944_195625166_-241778-LOC102549884	increase- decrease type	rno-miR-132-3p	Ccnjl	increase- decrease type
rno-miR-31a-5p	chr4_8242710_8223840_-18870-Kmt2e	increase- decrease type	rno-miR-31a-5p	Ccnjl	increase- decrease type
rno-miR-31a-5p	chr8_131462801_131180202_+282599-LOC102554597	increase- decrease type	rno-miR-31a-5p	Ccnjl	increase- decrease type
rno-miR-31a-5p	chr1_195866944_195625166_-241778-LOC102549884	increase- decrease type	rno-miR-31a-5p	Ccnjl	increase- decrease type
rno-miR-196c-3p	chr1_195866944_195625166_-241778-LOC102549884	increase- decrease type	rno-miR-196c-3p	Ccnjl	increase- decrease type
rno-miR-653-3p	chr8_131462801_131180202_+282599-LOC102554597	increase- decrease type	rno-miR-653-3p	Ccnjl	increase- decrease type
rno-miR-653-3p	chr1_195866944_195625166_-241778-LOC102549884	increase- decrease type	rno-miR-653-3p	Ccnjl	increase- decrease type
rno-miR-653-3p	chr2_2769957_2758476_-11481-Rfesd	increase- decrease type	rno-miR-653-3p	Ccnjl	increase- decrease type
rno-miR-653-3p	chr7_78247197_78170329_+76868-Rims2	increase- decrease type	rno-miR-653-3p	Ccnjl	increase- decrease type
rno-miR-455-3p	chr8_131462801_131180202_+282599-LOC102554597	increase- decrease type	rno-miR-455-3p	Ccnjl	increase- decrease type
rno-miR-455-3p	chr1_195866944_195625166_-241778-LOC102549884	increase- decrease type	rno-miR-455-3p	Ccnjl	increase- decrease type
rno-miR-455-3p	chr2_2769957_2758476_-11481-Rfesd	increase- decrease type	rno-miR-455-3p	Ccnjl	increase- decrease type
rno-miR-455-3p	chr12_39635912_39627016_-8896-Anapc7	increase- decrease type	rno-miR-455-3p	Ccnjl	increase- decrease type
rno-miR-3559-3p	chr4_8242710_8223840_-18870-Kmt2e	increase- decrease type	rno-miR-3559-3p	Ccnjl	increase- decrease type
rno-miR-3559-3p	chr8_131462801_131180202_+282599-LOC102554597	increase- decrease type	rno-miR-3559-3p	Ccnjl	increase- decrease type
rno-miR-138-5p	chr18_17289722_17224244_+65478-Fhod3	increase- decrease type	rno-miR-138-5p	Ccnjl	increase- decrease type
rno-miR-138-5p	chr17_9618606_9611269_+7337-Fam193b	increase- decrease type	rno-miR-138-5p	Ccnjl	increase- decrease type
rno-miR-3584-5p	chr8_131462801_131180202_+282599-LOC102554597	increase- decrease type	rno-miR-3584-5p	Ccnjl	increase- decrease type
rno-miR-3584-5p	chr1_195866944_195625166_-241778-LOC102549884	increase- decrease type	rno-miR-3584-5p	Ccnjl	increase- decrease type
rno-miR-3584-5p	chr2_2769957_2758476_-11481-Rfesd	increase- decrease type	rno-miR-3584-5p	Ccnjl	increase- decrease type
rno-miR-497-5p	chr4_8242710_8223840_-18870-Kmt2e	increase- decrease type	rno-miR-497-5p	Ccnjl	increase- decrease type
rno-miR-497-5p	chr8_131462801_131180202_+282599-LOC102554597	increase- decrease type	rno-miR-497-5p	Ccnjl	increase- decrease type
rno-miR-497-5p	chr1_195866944_195625166_-241778-LOC102549884	increase- decrease type	rno-miR-497-5p	Ccnjl	increase- decrease type
rno-miR-497-5p	chr2_2769957_2758476_-11481-Rfesd	increase- decrease type	rno-miR-497-5p	Ccnjl	increase- decrease type
rno-miR-351-5p	chr18_17289722_17224244_+65478-Fhod3	increase- decrease type	rno-miR-351-5p	Cd93	increase- decrease type
rno-miR-351-5p	chr8_131462801_131180202_+282599-LOC102554597	increase- decrease type	rno-miR-351-5p	Cd93	increase- decrease type
rno-miR-351-5p	chr1_195866944_195625166_-241778-LOC102549884	increase- decrease type	rno-miR-351-5p	Cd93	increase- decrease type
rno-miR-351-5p	chr2_2769957_2758476_-11481-Rfesd	increase- decrease type	rno-miR-351-5p	Cd93	increase- decrease type
rno-miR-6334	chr18_17289722_17224244_+65478-Fhod3	increase- decrease type	rno-miR-6334	Cd93	increase- decrease type
rno-miR-6334	chr8_131462801_131180202_+282599-LOC102554597	increase- decrease type	rno-miR-6334	Cd93	increase- decrease type
rno-miR-6334	chr1_195866944_195625166_-241778-LOC102549884	increase- decrease type	rno-miR-6334	Cd93	increase- decrease type
rno-miR-6334	chr17_9618606_9611269_+7337-Fam193b	increase- decrease type	rno-miR-6334	Cd93	increase- decrease type
rno-miR-224-5p	chr4_118788491_118773297_+15194-Aak1	increase- decrease type	rno-miR-224-5p	Cd93	increase- decrease type
rno-miR-224-5p	chr8_131462801_131180202_+282599-LOC102554597	increase- decrease type	rno-miR-224-5p	Cd93	increase- decrease type
rno-miR-23a-5p	chr8_131462801_131180202_+282599-LOC102554597	increase- decrease type	rno-miR-23a-5p	Cd93	increase- decrease type
rno-miR-23a-5p	chr1_195866944_195625166_-241778-LOC102549884	increase- decrease type	rno-miR-23a-5p	Cd93	increase- decrease type
rno-miR-881-5p	chr8_131462801_131180202_+282599-LOC102554597	increase- decrease type	rno-miR-881-5p	Cd93	increase- decrease type
rno-miR-881-5p	chr1_195866944_195625166_-241778-LOC102549884	increase- decrease type	rno-miR-881-5p	Cd93	increase- decrease type
rno-miR-871-3p	chr8_131462801_131180202_+282599-LOC102554597	increase- decrease type	rno-miR-871-3p	Cd93	increase- decrease type
rno-miR-3577	chr4_118788491_118773297_+15194-Aak1	increase- decrease type	rno-miR-3577	Cd93	increase- decrease type
rno-miR-3577	chr8_131462801_131180202_+282599-LOC102554597	increase- decrease type	rno-miR-3577	Cd93	increase- decrease type
rno-miR-3577	chr1_195866944_195625166_-241778-LOC102549884	increase- decrease type	rno-miR-3577	Cd93	increase- decrease type
rno-miR-211-5p	chr8_131462801_131180202_+282599-LOC102554597	increase- decrease type	rno-miR-211-5p	Cd93	increase- decrease type
rno-miR-211-5p	chr1_195866944_195625166_-241778-LOC102549884	increase- decrease type	rno-miR-211-5p	Cd93	increase- decrease type
rno-miR-484	chr18_17289722_17224244_+65478-Fhod3	increase- decrease type	rno-miR-484	Cd93	increase- decrease type
rno-miR-484	chr8_131462801_131180202_+282599-LOC102554597	increase- decrease type	rno-miR-484	Cd93	increase- decrease type
rno-miR-484	chr1_195866944_195625166_-241778-LOC102549884	increase- decrease type	rno-miR-484	Cd93	increase- decrease type
rno-miR-484	chr10_18258433_18238462_-19971-Ranbp17	increase- decrease type	rno-miR-484	Cd93	increase- decrease type
rno-miR-3564	chr8_131462801_131180202_+282599-LOC102554597	increase- decrease type	rno-miR-3564	Cd93	increase- decrease type
rno-miR-3564	chr1_195866944_195625166_-241778-LOC102549884	increase- decrease type	rno-miR-3564	Cd93	increase- decrease type
rno-miR-3569	chr6_26406778_26405813_+965-Ift172	increase- decrease type	rno-miR-3569	Cd93	increase- decrease type
rno-miR-3569	chr14_42809348_42803980_-5368-Limch1	increase- decrease type	rno-miR-3569	Cd93	increase- decrease type
rno-miR-3569	chr8_131462801_131180202_+282599-LOC102554597	increase- decrease type	rno-miR-3569	Cd93	increase- decrease type
rno-miR-3569	chr1_195866944_195625166_-241778-LOC102549884	increase- decrease type	rno-miR-3569	Cd93	increase- decrease type
rno-miR-3569	chr4_9997091_9981942_+15149-Napepld	increase- decrease type	rno-miR-3569	Cd93	increase- decrease type
rno-miR-3569	chr5_38261819_38257494_+4325-na	increase- decrease type	rno-miR-3569	Cd93	increase- decrease type
rno-miR-883-5p	chr1_195866944_195625166_-241778-LOC102549884	increase- decrease type	rno-miR-883-5p	Cd93	increase- decrease type
rno-miR-3561-5p	chr8_131462801_131180202_+282599-LOC102554597	increase- decrease type	rno-miR-3561-5p	Cd93	increase- decrease type
rno-miR-3561-5p	chr1_195866944_195625166_-241778-LOC102549884	increase- decrease type	rno-miR-3561-5p	Cd93	increase- decrease type
rno-miR-3593-5p	chr8_131462801_131180202_+282599-LOC102554597	increase- decrease type	rno-miR-3593-5p	Cd93	increase- decrease type
rno-miR-3593-5p	chr1_195866944_195625166_-241778-LOC102549884	increase- decrease type	rno-miR-3593-5p	Cd93	increase- decrease type
rno-miR-3593-5p	chr2_30458542_30453217_-5325-Naip5	increase- decrease type	rno-miR-3593-5p	Cd93	increase- decrease type
rno-miR-3593-5p	chr5_38261819_38257494_+4325-na	increase- decrease type	rno-miR-3593-5p	Cd93	increase- decrease type
rno-miR-1224	chr4_8242710_8223840_-18870-Kmt2e	increase- decrease type	rno-miR-1224	Cd93	increase- decrease type
rno-miR-1224	chr8_131462801_131180202_+282599-LOC102554597	increase- decrease type	rno-miR-1224	Cd93	increase- decrease type
rno-miR-1224	chr1_195866944_195625166_-241778-LOC102549884	increase- decrease type	rno-miR-1224	Cd93	increase- decrease type
rno-miR-503-3p	chr8_131462801_131180202_+282599-LOC102554597	increase- decrease type	rno-miR-503-3p	Cd93	increase- decrease type
rno-miR-503-3p	chr1_195866944_195625166_-241778-LOC102549884	increase- decrease type	rno-miR-503-3p	Cd93	increase- decrease type
rno-miR-149-5p	chr8_131462801_131180202_+282599-LOC102554597	increase- decrease type	rno-miR-149-5p	Cd93	increase- decrease type
rno-miR-149-5p	chr1_195866944_195625166_-241778-LOC102549884	increase- decrease type	rno-miR-149-5p	Cd93	increase- decrease type
rno-miR-149-5p	chr17_10107746_10090031_+17715-Uimc1	increase- decrease type	rno-miR-149-5p	Cd93	increase- decrease type
rno-miR-20b-3p	chr1_195866944_195625166_-241778-LOC102549884	increase- decrease type	rno-miR-20b-3p	Cd93	increase- decrease type
rno-miR-204-5p	chr8_131462801_131180202_+282599-LOC102554597	increase- decrease type	rno-miR-204-5p	Cd93	increase- decrease type
rno-miR-204-5p	chr1_195866944_195625166_-241778-LOC102549884	increase- decrease type	rno-miR-204-5p	Cd93	increase- decrease type
rno-miR-615	chr8_131462801_131180202_+282599-LOC102554597	increase- decrease type	rno-miR-615	Cd93	increase- decrease type
rno-miR-615	chr1_195866944_195625166_-241778-LOC102549884	increase- decrease type	rno-miR-615	Cd93	increase- decrease type
rno-miR-615	chr2_30458542_30453217_-5325-Naip5	increase- decrease type	rno-miR-615	Cd93	increase- decrease type
rno-miR-615	chr7_78247197_78170329_+76868-Rims2	increase- decrease type	rno-miR-615	Cd93	increase- decrease type
rno-miR-532-5p	chr8_131462801_131180202_+282599-LOC102554597	increase- decrease type	rno-miR-532-5p	LOC100134871	increase- decrease type
rno-miR-532-5p	chr2_2769957_2758476_-11481-Rfesd	increase- decrease type	rno-miR-532-5p	LOC100134871	increase- decrease type
rno-miR-214-3p	chr4_8242710_8223840_-18870-Kmt2e	increase- decrease type	rno-miR-214-3p	LOC100909950	increase- decrease type
rno-miR-214-3p	chr8_131462801_131180202_+282599-LOC102554597	increase- decrease type	rno-miR-214-3p	LOC100909950	increase- decrease type
rno-miR-214-3p	chr1_195866944_195625166_-241778-LOC102549884	increase- decrease type	rno-miR-214-3p	LOC100909950	increase- decrease type
rno-miR-214-3p	chr17_9618606_9611269_+7337-Fam193b	increase- decrease type	rno-miR-214-3p	LOC100909950	increase- decrease type
rno-miR-194-3p	chr8_131462801_131180202_+282599-LOC102554597	increase- decrease type	rno-miR-194-3p	LOC100909950	increase- decrease type
rno-miR-194-3p	chr1_195866944_195625166_-241778-LOC102549884	increase- decrease type	rno-miR-194-3p	LOC100909950	increase- decrease type
rno-miR-194-3p	chr17_10107746_10090031_+17715-Uimc1	increase- decrease type	rno-miR-194-3p	LOC100909950	increase- decrease type
rno-miR-194-3p	chr10_26175958_26175541_+417-na	increase- decrease type	rno-miR-194-3p	LOC100909950	increase- decrease type
rno-miR-3562	chr8_131462801_131180202_+282599-LOC102554597	increase- decrease type	rno-miR-3562	LOC100909950	increase- decrease type
rno-miR-3562	chr1_195866944_195625166_-241778-LOC102549884	increase- decrease type	rno-miR-3562	LOC100909950	increase- decrease type
rno-miR-3562	chr2_187529234_187527683_+1551-Mef2d	increase- decrease type	rno-miR-3562	LOC100909950	increase- decrease type
rno-miR-125a-3p	chr8_131462801_131180202_+282599-LOC102554597	increase- decrease type	rno-miR-125a-3p	LOC100909950	increase- decrease type
rno-miR-1306-5p	chr4_8242710_8223840_-18870-Kmt2e	increase- decrease type	rno-miR-1306-5p	LOC100909950	increase- decrease type
rno-miR-1306-5p	chr18_17289722_17224244_+65478-Fhod3	increase- decrease type	rno-miR-1306-5p	LOC100909950	increase- decrease type
rno-miR-1306-5p	chr5_150908710_150880355_+28355-Eya3	increase- decrease type	rno-miR-1306-5p	LOC100909950	increase- decrease type
rno-miR-1306-5p	chr8_131462801_131180202_+282599-LOC102554597	increase- decrease type	rno-miR-1306-5p	LOC100909950	increase- decrease type
rno-miR-1306-5p	chr1_195866944_195625166_-241778-LOC102549884	increase- decrease type	rno-miR-1306-5p	LOC100909950	increase- decrease type
rno-miR-1306-5p	chr2_2769957_2758476_-11481-Rfesd	increase- decrease type	rno-miR-1306-5p	LOC100909950	increase- decrease type
rno-miR-665	chr4_8242710_8223840_-18870-Kmt2e	increase- decrease type	rno-miR-665	LOC100909950	increase- decrease type
rno-miR-665	chr8_131462801_131180202_+282599-LOC102554597	increase- decrease type	rno-miR-665	LOC100909950	increase- decrease type
rno-miR-665	chr1_195866944_195625166_-241778-LOC102549884	increase- decrease type	rno-miR-665	LOC100909950	increase- decrease type
rno-miR-665	chr2_2769957_2758476_-11481-Rfesd	increase- decrease type	rno-miR-665	LOC100909950	increase- decrease type
rno-miR-324-3p	chr8_131462801_131180202_+282599-LOC102554597	increase- decrease type	rno-miR-324-3p	LOC100909950	increase- decrease type
rno-miR-324-3p	chr2_2769957_2758476_-11481-Rfesd	increase- decrease type	rno-miR-324-3p	LOC100909950	increase- decrease type
rno-miR-324-3p	chr12_39635912_39627016_-8896-Anapc7	increase- decrease type	rno-miR-324-3p	LOC100909950	increase- decrease type
rno-miR-296-3p	chr8_131462801_131180202_+282599-LOC102554597	increase- decrease type	rno-miR-296-3p	LOC100909950	increase- decrease type
rno-miR-296-3p	chr1_195866944_195625166_-241778-LOC102549884	increase- decrease type	rno-miR-296-3p	LOC100909950	increase- decrease type
rno-miR-301a-5p	chr8_131462801_131180202_+282599-LOC102554597	increase- decrease type	rno-miR-301a-5p	LOC100911326	increase- decrease type
rno-miR-301a-5p	chr1_195866944_195625166_-241778-LOC102549884	increase- decrease type	rno-miR-301a-5p	LOC100911326	increase- decrease type
rno-miR-488-5p	chr8_131462801_131180202_+282599-LOC102554597	increase- decrease type	rno-miR-488-5p	LOC100911326	increase- decrease type
rno-miR-3583-3p	chr8_131462801_131180202_+282599-LOC102554597	increase- decrease type	rno-miR-3583-3p	LOC100911326	increase- decrease type
rno-miR-3583-3p	chr1_195866944_195625166_-241778-LOC102549884	increase- decrease type	rno-miR-3583-3p	LOC100911326	increase- decrease type
rno-miR-742-3p	chr4_8242710_8223840_-18870-Kmt2e	increase- decrease type	rno-miR-742-3p	LOC100912282	increase- decrease type
rno-miR-742-3p	chr8_131462801_131180202_+282599-LOC102554597	increase- decrease type	rno-miR-742-3p	LOC100912282	increase- decrease type
rno-miR-6326	chr8_131462801_131180202_+282599-LOC102554597	increase- decrease type	rno-miR-6326	LOC100912282	increase- decrease type
rno-miR-6318	chr4_8242710_8223840_-18870-Kmt2e	increase- decrease type	rno-miR-6318	LOC100912282	increase- decrease type
rno-miR-6318	chr18_59283798_59190041_+93757-Wdr7	increase- decrease type	rno-miR-6318	LOC100912282	increase- decrease type
rno-miR-6318	chr8_131462801_131180202_+282599-LOC102554597	increase- decrease type	rno-miR-6318	LOC100912282	increase- decrease type
rno-miR-6318	chr1_195866944_195625166_-241778-LOC102549884	increase- decrease type	rno-miR-6318	LOC100912282	increase- decrease type
rno-miR-6318	chr17_9618606_9611269_+7337-Fam193b	increase- decrease type	rno-miR-6318	LOC100912282	increase- decrease type
rno-miR-423-5p	chr8_131462801_131180202_+282599-LOC102554597	increase- decrease type	rno-miR-423-5p	LOC100912282	increase- decrease type
rno-miR-423-5p	chr1_195866944_195625166_-241778-LOC102549884	increase- decrease type	rno-miR-423-5p	LOC100912282	increase- decrease type
rno-miR-3562	chr8_131462801_131180202_+282599-LOC102554597	increase- decrease type	rno-miR-3562	LOC100912282	increase- decrease type
rno-miR-3562	chr1_195866944_195625166_-241778-LOC102549884	increase- decrease type	rno-miR-3562	LOC100912282	increase- decrease type
rno-miR-3562	chr2_187529234_187527683_+1551-Mef2d	increase- decrease type	rno-miR-3562	LOC100912282	increase- decrease type
rno-miR-297	chr8_131462801_131180202_+282599-LOC102554597	increase- decrease type	rno-miR-297	LOC100912282	increase- decrease type
rno-miR-297	chr1_195866944_195625166_-241778-LOC102549884	increase- decrease type	rno-miR-297	LOC100912282	increase- decrease type
rno-miR-1224	chr4_8242710_8223840_-18870-Kmt2e	increase- decrease type	rno-miR-1224	LOC100912282	increase- decrease type
rno-miR-1224	chr8_131462801_131180202_+282599-LOC102554597	increase- decrease type	rno-miR-1224	LOC100912282	increase- decrease type
rno-miR-1224	chr1_195866944_195625166_-241778-LOC102549884	increase- decrease type	rno-miR-1224	LOC100912282	increase- decrease type
rno-miR-466b-5p	chr4_8242710_8223840_-18870-Kmt2e	increase- decrease type	rno-miR-466b-5p	LOC100912282	increase- decrease type
rno-miR-466b-5p	chr8_131462801_131180202_+282599-LOC102554597	increase- decrease type	rno-miR-466b-5p	LOC100912282	increase- decrease type
rno-miR-466b-5p	chr1_195866944_195625166_-241778-LOC102549884	increase- decrease type	rno-miR-466b-5p	LOC100912282	increase- decrease type
rno-miR-3573-5p	chr8_131462801_131180202_+282599-LOC102554597	increase- decrease type	rno-miR-3573-5p	LOC100912282	increase- decrease type
rno-miR-3573-5p	chr1_195866944_195625166_-241778-LOC102549884	increase- decrease type	rno-miR-3573-5p	LOC100912282	increase- decrease type
rno-miR-6318	chr4_8242710_8223840_-18870-Kmt2e	increase- decrease type	rno-miR-6318	LOC102555167	increase- decrease type
rno-miR-6318	chr18_59283798_59190041_+93757-Wdr7	increase- decrease type	rno-miR-6318	LOC102555167	increase- decrease type
rno-miR-6318	chr8_131462801_131180202_+282599-LOC102554597	increase- decrease type	rno-miR-6318	LOC102555167	increase- decrease type
rno-miR-6318	chr1_195866944_195625166_-241778-LOC102549884	increase- decrease type	rno-miR-6318	LOC102555167	increase- decrease type
rno-miR-6318	chr17_9618606_9611269_+7337-Fam193b	increase- decrease type	rno-miR-6318	LOC102555167	increase- decrease type
rno-miR-3072	chr8_131462801_131180202_+282599-LOC102554597	increase- decrease type	rno-miR-3072	LOC102555167	increase- decrease type
rno-miR-3072	chr1_195866944_195625166_-241778-LOC102549884	increase- decrease type	rno-miR-3072	LOC102555167	increase- decrease type
rno-miR-3072	chr2_2769957_2758476_-11481-Rfesd	increase- decrease type	rno-miR-3072	LOC102555167	increase- decrease type
rno-miR-490-3p	chr8_131462801_131180202_+282599-LOC102554597	increase- decrease type	rno-miR-490-3p	LOC102555167	increase- decrease type
rno-miR-490-3p	chr1_195866944_195625166_-241778-LOC102549884	increase- decrease type	rno-miR-490-3p	LOC102555167	increase- decrease type
rno-miR-6334	chr18_17289722_17224244_+65478-Fhod3	increase- decrease type	rno-miR-6334	LOC102555167	increase- decrease type
rno-miR-6334	chr8_131462801_131180202_+282599-LOC102554597	increase- decrease type	rno-miR-6334	LOC102555167	increase- decrease type
rno-miR-6334	chr1_195866944_195625166_-241778-LOC102549884	increase- decrease type	rno-miR-6334	LOC102555167	increase- decrease type
rno-miR-6334	chr17_9618606_9611269_+7337-Fam193b	increase- decrease type	rno-miR-6334	LOC102555167	increase- decrease type
rno-miR-30c-2-3p	chr8_131462801_131180202_+282599-LOC102554597	increase- decrease type	rno-miR-30c-2-3p	LOC102555167	increase- decrease type
rno-miR-30c-2-3p	chr1_195866944_195625166_-241778-LOC102549884	increase- decrease type	rno-miR-30c-2-3p	LOC102555167	increase- decrease type
rno-miR-30c-2-3p	chr2_53989287_53934100_+55187-Oxct1	increase- decrease type	rno-miR-30c-2-3p	LOC102555167	increase- decrease type
rno-miR-30c-2-3p	chr10_26175958_26175541_+417-na	increase- decrease type	rno-miR-30c-2-3p	LOC102555167	increase- decrease type
rno-miR-6216	chr8_131462801_131180202_+282599-LOC102554597	increase- decrease type	rno-miR-6216	LOC102555167	increase- decrease type
rno-miR-6216	chr1_195866944_195625166_-241778-LOC102549884	increase- decrease type	rno-miR-6216	LOC102555167	increase- decrease type
rno-miR-204-3p	chr4_8242710_8223840_-18870-Kmt2e	increase- decrease type	rno-miR-204-3p	LOC102555167	increase- decrease type
rno-miR-204-3p	chr8_131462801_131180202_+282599-LOC102554597	increase- decrease type	rno-miR-204-3p	LOC102555167	increase- decrease type
rno-miR-204-3p	chr1_195866944_195625166_-241778-LOC102549884	increase- decrease type	rno-miR-204-3p	LOC102555167	increase- decrease type
rno-miR-423-5p	chr8_131462801_131180202_+282599-LOC102554597	increase- decrease type	rno-miR-423-5p	LOC102555167	increase- decrease type
rno-miR-423-5p	chr1_195866944_195625166_-241778-LOC102549884	increase- decrease type	rno-miR-423-5p	LOC102555167	increase- decrease type
rno-miR-344g	chr8_131462801_131180202_+282599-LOC102554597	increase- decrease type	rno-miR-344g	LOC102555167	increase- decrease type
rno-miR-344g	chr1_195866944_195625166_-241778-LOC102549884	increase- decrease type	rno-miR-344g	LOC102555167	increase- decrease type
rno-miR-30c-1-3p	chr8_131462801_131180202_+282599-LOC102554597	increase- decrease type	rno-miR-30c-1-3p	LOC102555167	increase- decrease type
rno-miR-30c-1-3p	chr1_195866944_195625166_-241778-LOC102549884	increase- decrease type	rno-miR-30c-1-3p	LOC102555167	increase- decrease type
rno-miR-30c-1-3p	chr10_26175958_26175541_+417-na	increase- decrease type	rno-miR-30c-1-3p	LOC102555167	increase- decrease type
rno-miR-702-3p	chr1_195866944_195625166_-241778-LOC102549884	increase- decrease type	rno-miR-702-3p	LOC102555167	increase- decrease type
rno-miR-3541	chr8_131462801_131180202_+282599-LOC102554597	increase- decrease type	rno-miR-3541	LOC102555167	increase- decrease type
rno-miR-3541	chr1_195866944_195625166_-241778-LOC102549884	increase- decrease type	rno-miR-3541	LOC102555167	increase- decrease type
rno-miR-760-3p	chr8_131462801_131180202_+282599-LOC102554597	increase- decrease type	rno-miR-760-3p	LOC102555167	increase- decrease type
rno-miR-760-3p	chr1_195866944_195625166_-241778-LOC102549884	increase- decrease type	rno-miR-760-3p	LOC102555167	increase- decrease type
rno-miR-760-3p	chr2_187529234_187527683_+1551-Mef2d	increase- decrease type	rno-miR-760-3p	LOC102555167	increase- decrease type
rno-miR-667-5p	chr4_8242710_8223840_-18870-Kmt2e	increase- decrease type	rno-miR-667-5p	LOC102555167	increase- decrease type
rno-miR-667-5p	chr18_17289722_17224244_+65478-Fhod3	increase- decrease type	rno-miR-667-5p	LOC102555167	increase- decrease type
rno-miR-667-5p	chr8_131462801_131180202_+282599-LOC102554597	increase- decrease type	rno-miR-667-5p	LOC102555167	increase- decrease type
rno-miR-667-5p	chr1_195866944_195625166_-241778-LOC102549884	increase- decrease type	rno-miR-667-5p	LOC102555167	increase- decrease type
rno-miR-667-5p	chr17_10107746_10090031_+17715-Uimc1	increase- decrease type	rno-miR-667-5p	LOC102555167	increase- decrease type
rno-miR-667-5p	chr17_9618606_9611269_+7337-Fam193b	increase- decrease type	rno-miR-667-5p	LOC102555167	increase- decrease type
rno-miR-878	chr18_59283798_59190041_+93757-Wdr7	increase- decrease type	rno-miR-878	LOC102555167	increase- decrease type
rno-miR-878	chr8_131462801_131180202_+282599-LOC102554597	increase- decrease type	rno-miR-878	LOC102555167	increase- decrease type
rno-miR-878	chr1_195866944_195625166_-241778-LOC102549884	increase- decrease type	rno-miR-878	LOC102555167	increase- decrease type
rno-miR-878	chr13_53186162_53175100_-11062-Camsap2	increase- decrease type	rno-miR-878	LOC102555167	increase- decrease type
rno-miR-344a-5p	chr18_17289722_17224244_+65478-Fhod3	increase- decrease type	rno-miR-344a-5p	LOC102555167	increase- decrease type
rno-miR-344a-5p	chr8_131462801_131180202_+282599-LOC102554597	increase- decrease type	rno-miR-344a-5p	LOC102555167	increase- decrease type
rno-miR-344a-5p	chr1_195866944_195625166_-241778-LOC102549884	increase- decrease type	rno-miR-344a-5p	LOC102555167	increase- decrease type
rno-miR-3573-5p	chr8_131462801_131180202_+282599-LOC102554597	increase- decrease type	rno-miR-3573-5p	LOC102555167	increase- decrease type
rno-miR-3573-5p	chr1_195866944_195625166_-241778-LOC102549884	increase- decrease type	rno-miR-3573-5p	LOC102555167	increase- decrease type
rno-miR-349	chr4_8242710_8223840_-18870-Kmt2e	increase- decrease type	rno-miR-349	LOC102555167	increase- decrease type
rno-miR-349	chr8_131462801_131180202_+282599-LOC102554597	increase- decrease type	rno-miR-349	LOC102555167	increase- decrease type
rno-miR-349	chr1_195866944_195625166_-241778-LOC102549884	increase- decrease type	rno-miR-349	LOC102555167	increase- decrease type
rno-miR-349	chr17_10107746_10090031_+17715-Uimc1	increase- decrease type	rno-miR-349	LOC102555167	increase- decrease type
rno-miR-298-5p	chr4_8242710_8223840_-18870-Kmt2e	increase- decrease type	rno-miR-298-5p	LOC102555167	increase- decrease type
rno-miR-298-5p	chr18_59283798_59190041_+93757-Wdr7	increase- decrease type	rno-miR-298-5p	LOC102555167	increase- decrease type
rno-miR-298-5p	chr8_131462801_131180202_+282599-LOC102554597	increase- decrease type	rno-miR-298-5p	LOC102555167	increase- decrease type
rno-miR-298-5p	chr1_195866944_195625166_-241778-LOC102549884	increase- decrease type	rno-miR-298-5p	LOC102555167	increase- decrease type
rno-miR-711	chr4_8242710_8223840_-18870-Kmt2e	increase- decrease type	rno-miR-711	LOC102555167	increase- decrease type
rno-miR-711	chr8_131462801_131180202_+282599-LOC102554597	increase- decrease type	rno-miR-711	LOC102555167	increase- decrease type
rno-miR-711	chr1_195866944_195625166_-241778-LOC102549884	increase- decrease type	rno-miR-711	LOC102555167	increase- decrease type
rno-miR-504	chr4_8242710_8223840_-18870-Kmt2e	increase- decrease type	rno-miR-504	LOC102555167	increase- decrease type
rno-miR-504	chr8_131462801_131180202_+282599-LOC102554597	increase- decrease type	rno-miR-504	LOC102555167	increase- decrease type
rno-miR-504	chr1_195866944_195625166_-241778-LOC102549884	increase- decrease type	rno-miR-504	LOC102555167	increase- decrease type
rno-miR-145-5p	chr18_17289722_17224244_+65478-Fhod3	increase- decrease type	rno-miR-145-5p	Sowahb	increase- decrease type
rno-miR-145-5p	chr8_131462801_131180202_+282599-LOC102554597	increase- decrease type	rno-miR-145-5p	Sowahb	increase- decrease type
rno-miR-145-5p	chr2_2769957_2758476_-11481-Rfesd	increase- decrease type	rno-miR-145-5p	Sowahb	increase- decrease type
rno-miR-6315	chr4_8242710_8223840_-18870-Kmt2e	increase- decrease type	rno-miR-6315	Sowahb	increase- decrease type
rno-miR-6315	chr8_131462801_131180202_+282599-LOC102554597	increase- decrease type	rno-miR-6315	Sowahb	increase- decrease type
rno-miR-6315	chr1_195866944_195625166_-241778-LOC102549884	increase- decrease type	rno-miR-6315	Sowahb	increase- decrease type
rno-miR-351-5p	chr18_17289722_17224244_+65478-Fhod3	increase- decrease type	rno-miR-351-5p	Sowahb	increase- decrease type
rno-miR-351-5p	chr8_131462801_131180202_+282599-LOC102554597	increase- decrease type	rno-miR-351-5p	Sowahb	increase- decrease type
rno-miR-351-5p	chr1_195866944_195625166_-241778-LOC102549884	increase- decrease type	rno-miR-351-5p	Sowahb	increase- decrease type
rno-miR-351-5p	chr2_2769957_2758476_-11481-Rfesd	increase- decrease type	rno-miR-351-5p	Sowahb	increase- decrease type
rno-miR-122-5p	chr4_8242710_8223840_-18870-Kmt2e	increase- decrease type	rno-miR-122-5p	Sowahb	increase- decrease type
rno-miR-122-5p	chr8_131462801_131180202_+282599-LOC102554597	increase- decrease type	rno-miR-122-5p	Sowahb	increase- decrease type
rno-miR-122-5p	chr1_195866944_195625166_-241778-LOC102549884	increase- decrease type	rno-miR-122-5p	Sowahb	increase- decrease type
rno-miR-122-5p	chr2_53989287_53934100_+55187-Oxct1	increase- decrease type	rno-miR-122-5p	Sowahb	increase- decrease type
rno-miR-342-3p	chr8_131462801_131180202_+282599-LOC102554597	increase- decrease type	rno-miR-342-3p	Sowahb	increase- decrease type
rno-miR-342-3p	chr5_38261819_38257494_+4325-na	increase- decrease type	rno-miR-342-3p	Sowahb	increase- decrease type
rno-miR-146b-5p	chr8_131462801_131180202_+282599-LOC102554597	increase- decrease type	rno-miR-146b-5p	Sowahb	increase- decrease type
rno-miR-146b-5p	chr1_195866944_195625166_-241778-LOC102549884	increase- decrease type	rno-miR-146b-5p	Sowahb	increase- decrease type
rno-miR-146b-5p	chr2_2769957_2758476_-11481-Rfesd	increase- decrease type	rno-miR-146b-5p	Sowahb	increase- decrease type
rno-miR-3560	chr8_131462801_131180202_+282599-LOC102554597	increase- decrease type	rno-miR-3560	Sowahb	increase- decrease type
rno-miR-3560	chr1_195866944_195625166_-241778-LOC102549884	increase- decrease type	rno-miR-3560	Sowahb	increase- decrease type
rno-miR-125a-5p	chr8_131462801_131180202_+282599-LOC102554597	increase- decrease type	rno-miR-125a-5p	Sowahb	increase- decrease type
rno-miR-125a-5p	chr1_195866944_195625166_-241778-LOC102549884	increase- decrease type	rno-miR-125a-5p	Sowahb	increase- decrease type
rno-miR-146a-5p	chr1_195866944_195625166_-241778-LOC102549884	increase- decrease type	rno-miR-146a-5p	Sowahb	increase- decrease type
rno-miR-125b-5p	chr1_195866944_195625166_-241778-LOC102549884	increase- decrease type	rno-miR-125b-5p	Sowahb	increase- decrease type
rno-miR-125b-5p	chr2_2769957_2758476_-11481-Rfesd	increase- decrease type	rno-miR-125b-5p	Sowahb	increase- decrease type
rno-miR-185-5p	chr18_17289722_17224244_+65478-Fhod3	increase- decrease type	rno-miR-185-5p	Sowahb	increase- decrease type
rno-miR-185-5p	chr8_131462801_131180202_+282599-LOC102554597	increase- decrease type	rno-miR-185-5p	Sowahb	increase- decrease type
rno-miR-185-5p	chr1_195866944_195625166_-241778-LOC102549884	increase- decrease type	rno-miR-185-5p	Sowahb	increase- decrease type
rno-miR-185-5p	chr2_2769957_2758476_-11481-Rfesd	increase- decrease type	rno-miR-185-5p	Sowahb	increase- decrease type
rno-miR-874-3p	chr8_131462801_131180202_+282599-LOC102554597	increase- decrease type	rno-miR-874-3p	Sowahb	increase- decrease type
rno-miR-874-3p	chr1_195866944_195625166_-241778-LOC102549884	increase- decrease type	rno-miR-874-3p	Sowahb	increase- decrease type
rno-miR-324-3p	chr8_131462801_131180202_+282599-LOC102554597	increase- decrease type	rno-miR-324-3p	Sowahb	increase- decrease type
rno-miR-324-3p	chr2_2769957_2758476_-11481-Rfesd	increase- decrease type	rno-miR-324-3p	Sowahb	increase- decrease type
rno-miR-324-3p	chr12_39635912_39627016_-8896-Anapc7	increase- decrease type	rno-miR-324-3p	Sowahb	increase- decrease type
rno-miR-128-3p	chr1_195866944_195625166_-241778-LOC102549884	increase- decrease type	rno-miR-128-3p	Sowahb	increase- decrease type
rno-miR-3557-3p	chr4_8242710_8223840_-18870-Kmt2e	increase- decrease type	rno-miR-3557-3p	Sowahb	increase- decrease type
rno-miR-3557-3p	chr18_17289722_17224244_+65478-Fhod3	increase- decrease type	rno-miR-3557-3p	Sowahb	increase- decrease type
rno-miR-3557-3p	chr8_131462801_131180202_+282599-LOC102554597	increase- decrease type	rno-miR-3557-3p	Sowahb	increase- decrease type
rno-miR-3557-3p	chr1_195866944_195625166_-241778-LOC102549884	increase- decrease type	rno-miR-3557-3p	Sowahb	increase- decrease type
rno-miR-509-5p	chr18_59283798_59190041_+93757-Wdr7	increase- decrease type	rno-miR-509-5p	Sowahb	increase- decrease type
rno-miR-3085	chr8_131462801_131180202_+282599-LOC102554597	increase- decrease type	rno-miR-3085	Sowahb	increase- decrease type
rno-miR-3085	chr2_187529234_187527683_+1551-Mef2d	increase- decrease type	rno-miR-3085	Sowahb	increase- decrease type
rno-miR-711	chr4_8242710_8223840_-18870-Kmt2e	increase- decrease type	rno-miR-711	Sowahb	increase- decrease type
rno-miR-711	chr8_131462801_131180202_+282599-LOC102554597	increase- decrease type	rno-miR-711	Sowahb	increase- decrease type
rno-miR-711	chr1_195866944_195625166_-241778-LOC102549884	increase- decrease type	rno-miR-711	Sowahb	increase- decrease type
rno-miR-504	chr4_8242710_8223840_-18870-Kmt2e	increase- decrease type	rno-miR-504	Sowahb	increase- decrease type
rno-miR-504	chr8_131462801_131180202_+282599-LOC102554597	increase- decrease type	rno-miR-504	Sowahb	increase- decrease type
rno-miR-504	chr1_195866944_195625166_-241778-LOC102549884	increase- decrease type	rno-miR-504	Sowahb	increase- decrease type
rno-miR-6315	chr4_8242710_8223840_-18870-Kmt2e	increase- decrease type	rno-miR-6315	Stat5a	increase- decrease type
rno-miR-6315	chr8_131462801_131180202_+282599-LOC102554597	increase- decrease type	rno-miR-6315	Stat5a	increase- decrease type
rno-miR-6315	chr1_195866944_195625166_-241778-LOC102549884	increase- decrease type	rno-miR-6315	Stat5a	increase- decrease type
rno-miR-146b-5p	chr8_131462801_131180202_+282599-LOC102554597	increase- decrease type	rno-miR-146b-5p	Stat5a	increase- decrease type
rno-miR-146b-5p	chr1_195866944_195625166_-241778-LOC102549884	increase- decrease type	rno-miR-146b-5p	Stat5a	increase- decrease type
rno-miR-146b-5p	chr2_2769957_2758476_-11481-Rfesd	increase- decrease type	rno-miR-146b-5p	Stat5a	increase- decrease type
rno-miR-125a-3p	chr8_131462801_131180202_+282599-LOC102554597	increase- decrease type	rno-miR-125a-3p	Stat5a	increase- decrease type
rno-miR-1224	chr4_8242710_8223840_-18870-Kmt2e	increase- decrease type	rno-miR-1224	Stat5a	increase- decrease type
rno-miR-1224	chr8_131462801_131180202_+282599-LOC102554597	increase- decrease type	rno-miR-1224	Stat5a	increase- decrease type
rno-miR-1224	chr1_195866944_195625166_-241778-LOC102549884	increase- decrease type	rno-miR-1224	Stat5a	increase- decrease type
rno-miR-877	chr4_8242710_8223840_-18870-Kmt2e	increase- decrease type	rno-miR-877	Stat5a	increase- decrease type
rno-miR-877	chr6_26406778_26405813_+965-Ift172	increase- decrease type	rno-miR-877	Stat5a	increase- decrease type
rno-miR-877	chr8_131462801_131180202_+282599-LOC102554597	increase- decrease type	rno-miR-877	Stat5a	increase- decrease type
rno-miR-155-3p	chr8_131462801_131180202_+282599-LOC102554597	increase- decrease type	rno-miR-155-3p	Stat5a	increase- decrease type
rno-miR-155-3p	chr1_195866944_195625166_-241778-LOC102549884	increase- decrease type	rno-miR-155-3p	Stat5a	increase- decrease type
rno-miR-509-5p	chr18_59283798_59190041_+93757-Wdr7	increase- decrease type	rno-miR-509-5p	Stat5a	increase- decrease type
rno-miR-20b-3p	chr1_195866944_195625166_-241778-LOC102549884	increase- decrease type	rno-miR-20b-3p	Stat5a	increase- decrease type
rno-miR-106b-3p	chr1_195866944_195625166_-241778-LOC102549884	increase- decrease type	rno-miR-106b-3p	Stat5a	increase- decrease type
rno-miR-3576	chr8_131462801_131180202_+282599-LOC102554597	increase- decrease type	rno-miR-3576	Tmem177	increase- decrease type
rno-miR-3576	chr1_195866944_195625166_-241778-LOC102549884	increase- decrease type	rno-miR-3576	Tmem177	increase- decrease type
rno-miR-326-5p	chr4_8242710_8223840_-18870-Kmt2e	increase- decrease type	rno-miR-326-5p	Tmem177	increase- decrease type
rno-miR-326-5p	chr14_42809348_42803980_-5368-Limch1	increase- decrease type	rno-miR-326-5p	Tmem177	increase- decrease type
rno-miR-326-5p	chr8_131462801_131180202_+282599-LOC102554597	increase- decrease type	rno-miR-326-5p	Tmem177	increase- decrease type
rno-miR-326-5p	chr1_195866944_195625166_-241778-LOC102549884	increase- decrease type	rno-miR-326-5p	Tmem177	increase- decrease type
rno-miR-326-5p	chr4_9997091_9981942_+15149-Napepld	increase- decrease type	rno-miR-326-5p	Tmem177	increase- decrease type
rno-miR-326-5p	chr17_9618606_9611269_+7337-Fam193b	increase- decrease type	rno-miR-326-5p	Tmem177	increase- decrease type
rno-miR-326-5p	chr2_187529234_187527683_+1551-Mef2d	increase- decrease type	rno-miR-326-5p	Tmem177	increase- decrease type
rno-miR-6320	chr1_195866944_195625166_-241778-LOC102549884	increase- decrease type	rno-miR-6320	Ucp3	increase- decrease type
rno-miR-291a-3p	chr8_131462801_131180202_+282599-LOC102554597	increase- decrease type	rno-miR-291a-3p	Ucp3	increase- decrease type
rno-miR-331-3p	chr4_8242710_8223840_-18870-Kmt2e	increase- decrease type	rno-miR-331-3p	Ucp3	increase- decrease type
rno-miR-331-3p	chr8_131462801_131180202_+282599-LOC102554597	increase- decrease type	rno-miR-331-3p	Ucp3	increase- decrease type
rno-miR-331-3p	chr1_195866944_195625166_-241778-LOC102549884	increase- decrease type	rno-miR-331-3p	Ucp3	increase- decrease type
rno-miR-500-3p	chr5_150908710_150880355_+28355-Eya3	increase- decrease type	rno-miR-500-3p	Ucp3	increase- decrease type
rno-miR-500-3p	chr14_42809348_42803980_-5368-Limch1	increase- decrease type	rno-miR-500-3p	Ucp3	increase- decrease type
rno-miR-500-3p	chr8_131462801_131180202_+282599-LOC102554597	increase- decrease type	rno-miR-500-3p	Ucp3	increase- decrease type
rno-miR-500-3p	chr1_195866944_195625166_-241778-LOC102549884	increase- decrease type	rno-miR-500-3p	Ucp3	increase- decrease type
rno-miR-125a-3p	chr8_131462801_131180202_+282599-LOC102554597	increase- decrease type	rno-miR-125a-3p	Ucp3	increase- decrease type
rno-miR-449c-5p	chr14_42809348_42803980_-5368-Limch1	increase- decrease type	rno-miR-449c-5p	Ucp3	increase- decrease type
rno-miR-449c-5p	chr8_131462801_131180202_+282599-LOC102554597	increase- decrease type	rno-miR-449c-5p	Ucp3	increase- decrease type
rno-miR-449c-5p	chr13_96153577_96141606_+11971-Desi2	increase- decrease type	rno-miR-449c-5p	Ucp3	increase- decrease type
rno-miR-449c-5p	chr2_2769957_2758476_-11481-Rfesd	increase- decrease type	rno-miR-449c-5p	Ucp3	increase- decrease type
rno-miR-34c-5p	chr14_42809348_42803980_-5368-Limch1	increase- decrease type	rno-miR-34c-5p	Ucp3	increase- decrease type
rno-miR-34c-5p	chr8_131462801_131180202_+282599-LOC102554597	increase- decrease type	rno-miR-34c-5p	Ucp3	increase- decrease type
rno-miR-34c-5p	chr1_195866944_195625166_-241778-LOC102549884	increase- decrease type	rno-miR-34c-5p	Ucp3	increase- decrease type
rno-miR-34c-5p	chr2_2769957_2758476_-11481-Rfesd	increase- decrease type	rno-miR-34c-5p	Ucp3	increase- decrease type
rno-miR-3548	chr1_195866944_195625166_-241778-LOC102549884	increase- decrease type	rno-miR-3548	Ucp3	increase- decrease type
rno-miR-449a-5p	chr14_42809348_42803980_-5368-Limch1	increase- decrease type	rno-miR-449a-5p	Ucp3	increase- decrease type
rno-miR-449a-5p	chr8_131462801_131180202_+282599-LOC102554597	increase- decrease type	rno-miR-449a-5p	Ucp3	increase- decrease type
rno-miR-449a-5p	chr13_96153577_96141606_+11971-Desi2	increase- decrease type	rno-miR-449a-5p	Ucp3	increase- decrease type
rno-miR-449a-5p	chr1_195866944_195625166_-241778-LOC102549884	increase- decrease type	rno-miR-449a-5p	Ucp3	increase- decrease type
rno-miR-34a-5p	chr7_73748233_73684650_-63583-Stk3	increase- decrease type	rno-miR-34a-5p	Ucp3	increase- decrease type
rno-miR-34a-5p	chr14_42809348_42803980_-5368-Limch1	increase- decrease type	rno-miR-34a-5p	Ucp3	increase- decrease type
rno-miR-34a-5p	chr8_131462801_131180202_+282599-LOC102554597	increase- decrease type	rno-miR-34a-5p	Ucp3	increase- decrease type
rno-miR-34a-5p	chr13_96153577_96141606_+11971-Desi2	increase- decrease type	rno-miR-34a-5p	Ucp3	increase- decrease type
rno-miR-34a-5p	chr1_195866944_195625166_-241778-LOC102549884	increase- decrease type	rno-miR-34a-5p	Ucp3	increase- decrease type
rno-miR-665	chr4_8242710_8223840_-18870-Kmt2e	increase- decrease type	rno-miR-665	Ucp3	increase- decrease type
rno-miR-665	chr8_131462801_131180202_+282599-LOC102554597	increase- decrease type	rno-miR-665	Ucp3	increase- decrease type
rno-miR-665	chr1_195866944_195625166_-241778-LOC102549884	increase- decrease type	rno-miR-665	Ucp3	increase- decrease type
rno-miR-665	chr2_2769957_2758476_-11481-Rfesd	increase- decrease type	rno-miR-665	Ucp3	increase- decrease type
rno-miR-127-5p	chr8_131462801_131180202_+282599-LOC102554597	increase- decrease type	rno-miR-127-5p	Ucp3	increase- decrease type
rno-miR-127-5p	chr17_739440_694609_+44831-Npepo	increase- decrease type	rno-miR-127-5p	Ucp3	increase- decrease type
rno-miR-128-3p	chr1_195866944_195625166_-241778-LOC102549884	increase- decrease type	rno-miR-128-3p	Ucp3	increase- decrease type
rno-miR-540-5p	chr8_131462801_131180202_+282599-LOC102554597	increase- decrease type	rno-miR-540-5p	Ucp3	increase- decrease type
rno-miR-210-3p	chr8_131462801_131180202_+282599-LOC102554597	increase- decrease type	rno-miR-210-3p	Ucp3	increase- decrease type
rno-miR-210-3p	chr1_195866944_195625166_-241778-LOC102549884	increase- decrease type	rno-miR-210-3p	Ucp3	increase- decrease type
rno-miR-34b-5p	chr14_42809348_42803980_-5368-Limch1	increase- decrease type	rno-miR-34b-5p	Ucp3	increase- decrease type
rno-miR-34b-5p	chr8_131462801_131180202_+282599-LOC102554597	increase- decrease type	rno-miR-34b-5p	Ucp3	increase- decrease type
rno-miR-347	chr18_17289722_17224244_+65478-Fhod3	increase- decrease type	rno-miR-347	Ucp3	increase- decrease type
rno-miR-540-3p	chr8_131462801_131180202_+282599-LOC102554597	increase- decrease type	rno-miR-540-3p	Ucp3	increase- decrease type
rno-miR-540-3p	chr1_195866944_195625166_-241778-LOC102549884	increase- decrease type	rno-miR-540-3p	Ucp3	increase- decrease type
rno-miR-711	chr4_8242710_8223840_-18870-Kmt2e	increase- decrease type	rno-miR-711	Ucp3	increase- decrease type
rno-miR-711	chr8_131462801_131180202_+282599-LOC102554597	increase- decrease type	rno-miR-711	Ucp3	increase- decrease type
rno-miR-711	chr1_195866944_195625166_-241778-LOC102549884	increase- decrease type	rno-miR-711	Ucp3	increase- decrease type

## Sheet: lncRNA_miRNA_mRNA
lncRNA_miRNA			miRNA_mRNA
QueryID	SubjectID	lncRNA_Profile	QueryID	SubjectID	mRNA_Profile
rno-miR-668	LOC103694353	decrease- increase type	rno-miR-668	Abcg2	decrease- increase type
rno-miR-326-5p	LOC103694353	decrease- increase type	rno-miR-326-5p	Cplx3	decrease- increase type
rno-miR-326-5p	LOC103690445	decrease- increase type	rno-miR-326-5p	Cplx3	decrease- increase type
rno-miR-412-3p	LOC103694353	decrease- increase type	rno-miR-412-3p	Cplx3	decrease- increase type
rno-miR-760-3p	LOC103694353	decrease- increase type	rno-miR-760-3p	Cplx3	decrease- increase type
rno-miR-484	LOC103694353	decrease- increase type	rno-miR-484	Cplx3	decrease- increase type
rno-miR-632	LOC103694353	decrease- increase type	rno-miR-632	Cplx3	decrease- increase type
rno-miR-125a-3p	LOC684627	decrease- increase type	rno-miR-125a-3p	Cplx3	decrease- increase type
rno-miR-351-5p	LOC103694353	decrease- increase type	rno-miR-351-5p	Cplx3	decrease- increase type
rno-miR-6332	LOC103694353	decrease- increase type	rno-miR-6332	Cplx3	decrease- increase type
rno-miR-6332	LOC103690445	decrease- increase type	rno-miR-6332	Cplx3	decrease- increase type
rno-miR-146a-3p	LOC103694353	decrease- increase type	rno-miR-146a-3p	Cplx3	decrease- increase type
rno-miR-764-5p	LOC102552941	decrease- increase type	rno-miR-764-5p	Cplx3	decrease- increase type
rno-miR-204-3p	LOC102552941	decrease- increase type	rno-miR-204-3p	Cplx3	decrease- increase type
rno-miR-204-3p	LOC103690450	decrease- increase type	rno-miR-204-3p	Cplx3	decrease- increase type
rno-miR-141-5p	Ncl-ps1	decrease- increase type	rno-miR-141-5p	Cplx3	decrease- increase type
rno-miR-343	LOC103694353	decrease- increase type	rno-miR-343	Cplx3	decrease- increase type
rno-miR-185-5p	LOC102552941	decrease- increase type	rno-miR-185-5p	Cplx3	decrease- increase type
rno-miR-1306-5p	LOC103694353	decrease- increase type	rno-miR-1306-5p	Cplx3	decrease- increase type
rno-miR-296-3p	LOC103690445	decrease- increase type	rno-miR-296-3p	Cplx3	decrease- increase type
rno-miR-296-3p	LOC103690450	decrease- increase type	rno-miR-296-3p	Cplx3	decrease- increase type
rno-miR-342-3p	LOC103694353	decrease- increase type	rno-miR-342-3p	Cplx3	decrease- increase type
rno-miR-3557-3p	LOC103694353	decrease- increase type	rno-miR-3557-3p	Dbp	decrease- increase type
rno-miR-672-3p	LOC102552941	decrease- increase type	rno-miR-672-3p	Dbp	decrease- increase type
rno-miR-672-3p	LOC103694353	decrease- increase type	rno-miR-672-3p	Dbp	decrease- increase type
rno-miR-449a-5p	LOC103690445	decrease- increase type	rno-miR-449a-5p	LOC100909986	decrease- increase type
rno-miR-34a-5p	LOC103690445	decrease- increase type	rno-miR-34a-5p	LOC100909986	decrease- increase type
rno-miR-449c-5p	LOC103690445	decrease- increase type	rno-miR-449c-5p	LOC100909986	decrease- increase type
rno-miR-34c-5p	LOC103690445	decrease- increase type	rno-miR-34c-5p	LOC100909986	decrease- increase type
rno-miR-34b-5p	LOC103690445	decrease- increase type	rno-miR-34b-5p	LOC100909986	decrease- increase type
rno-miR-3557-3p	LOC103694353	decrease- increase type	rno-miR-3557-3p	Per2	decrease- increase type
rno-miR-760-3p	LOC103694353	decrease- increase type	rno-miR-760-3p	Per2	decrease- increase type
rno-miR-322-5p	LOC684627	decrease- increase type	rno-miR-322-5p	Per2	decrease- increase type
rno-miR-322-5p	Ncl-ps1	decrease- increase type	rno-miR-322-5p	Per2	decrease- increase type
rno-miR-1247-3p	LOC103690445	decrease- increase type	rno-miR-1247-3p	Per2	decrease- increase type
rno-miR-330-3p	LOC103694353	decrease- increase type	rno-miR-330-3p	Sulf1	decrease- increase type
rno-miR-668	LOC103694353	decrease- increase type	rno-miR-668	Sulf1	decrease- increase type
rno-miR-298-5p	Rps2-ps2	increase- decrease type	rno-miR-298-5p	LOC102555167	increase- decrease type
rno-miR-500-3p	Rps2-ps2	increase- decrease type	rno-miR-500-3p	Ucp3	increase- decrease type
